# Supplementary material for: Single-cell transcriptomics reveals the cellular dynamics of hexafluoropropylene oxide dimer acid in exerting mouse male reproductive toxicity
Source: J Anim Sci Biotechnol. 2025 Mar 11;16:42. doi: 10.1186/s40104-025-01177-x (PMC11895168; doi:10.1186/s40104-025-01177-x)
Supplement: Supplementary file 1 — Additional file 1: Table S1. Differentially expressed genes in 10 major cell types. [file 40104_2025_1177_MOESM1_ESM.xlsx]

## Sheet: Sheet1
Table S1. Differentially expressed genes in 10 major cell types
p_val	avg_log2FC	pct.1	pct.2	p_val_adj	cluster	gene
0	4.57038	0.943	0.202	0	SPG	Dazl
0	4.33655	0.708	0.083	0	SPG	Hells
0	4.25065	0.503	0.037	0	SPG	Prss50
0	4.19662	0.656	0.073	0	SPG	Taf7l
0	4.17956	0.919	0.205	0	SPG	Ncl
0	4.0316	0.596	0.05	0	SPG	Scml2
0	3.82969	0.513	0.059	0	SPG	Gm364
0	3.81369	0.55	0.035	0	SPG	Zrsr2
0	3.73512	0.723	0.204	0	SPG	Hmgn2
0	3.52815	0.534	0.046	0	SPG	Auts2
0	3.47578	0.588	0.109	0	SPG	4930447C04Rik
0	3.47269	0.569	0.061	0	SPG	Scaf11
0	3.46398	0.527	0.062	0	SPG	Casp8ap2
0	3.44516	0.926	0.478	0	SPG	Ptma
0	3.32658	0.636	0.12	0	SPG	Dek
0	3.32492	0.527	0.166	0	SPG	Uchl1
0	3.31872	0.717	0.184	0	SPG	Hspe1
0	3.30813	0.71	0.12	0	SPG	Hspd1
0	3.30155	0.745	0.191	0	SPG	Fkbp6
0	3.28272	0.631	0.107	0	SPG	Smchd1
0	3.26196	0.556	0.108	0	SPG	Coq7
0	3.2195	0.59	0.121	0	SPG	Tex15
0	3.14111	0.812	0.217	0	SPG	Ssb
0	3.1365	0.534	0.12	0	SPG	Mov10l1
0	3.13001	0.547	0.099	0	SPG	Polr2b
0	3.10058	0.545	0.098	0	SPG	Rpa2
0	3.09629	0.554	0.098	0	SPG	Lman1
0	3.09067	0.77	0.231	0	SPG	Magoh
0	3.06987	0.505	0.058	0	SPG	Vma21
0	3.05321	0.623	0.201	0	SPG	Mdh2
0	3.05241	0.82	0.304	0	SPG	H2afv
0	3.04766	0.648	0.158	0	SPG	Fkbp3
0	3.04135	0.604	0.116	0	SPG	Esf1
0	3.04011	0.634	0.181	0	SPG	Lrrc42
0	3.03896	0.634	0.107	0	SPG	Ppp1ca
0	3.03711	0.537	0.113	0	SPG	Ppa1
0	3.02902	0.538	0.138	0	SPG	Dctpp1
0	3.02494	0.964	0.419	0	SPG	Hmgb2
0	3.02085	0.93	0.468	0	SPG	Hmgb1
0	3.01836	0.528	0.089	0	SPG	Zc3h13
0	3.01807	0.719	0.24	0	SPG	Top2a
0	3.01576	0.639	0.15	0	SPG	Hat1
0	2.99988	0.524	0.106	0	SPG	Slk
0	2.99315	0.948	0.494	0	SPG	Prdx1
0	2.98712	0.627	0.099	0	SPG	Btg3
0	2.97878	0.539	0.072	0	SPG	Tsc22d3
0	2.97708	0.571	0.111	0	SPG	Bax
0	2.97199	0.607	0.127	0	SPG	Lsm5
0	2.96892	0.843	0.288	0	SPG	Anp32b
0	2.96225	0.766	0.247	0	SPG	Siva1
0	2.94921	0.545	0.077	0	SPG	Fbxw2
0	2.9419	0.949	0.43	0	SPG	Rpl14
0	2.92611	0.56	0.11	0	SPG	Plaa
0	2.91588	0.618	0.158	0	SPG	Kras
0	2.90797	0.575	0.152	0	SPG	Ddx10
0	2.89788	0.686	0.205	0	SPG	Tipin
0	2.88207	0.863	0.336	0	SPG	Smarca5
0	2.87193	0.523	0.119	0	SPG	Ttc3
0	2.86006	0.596	0.164	0	SPG	Emc8
0	2.85583	0.796	0.334	0	SPG	Sycp1
0	2.854	0.54	0.131	0	SPG	Cnih4
0	2.84647	0.7	0.26	0	SPG	Fbl
0	2.84132	0.73	0.219	0	SPG	Rnps1
0	2.83165	0.547	0.121	0	SPG	Luc7l
0	2.82556	0.547	0.114	0	SPG	Ythdf1
0	2.81935	0.939	0.571	0	SPG	Hsp90ab1
0	2.81705	0.7	0.216	0	SPG	Copb2
0	2.81412	0.571	0.158	0	SPG	Nrbp1
0	2.81308	0.876	0.359	0	SPG	Snrpe
0	2.80823	0.527	0.115	0	SPG	P4hb
0	2.80048	0.656	0.108	0	SPG	Rpl36a
0	2.79997	0.599	0.154	0	SPG	Polr2j
0	2.79881	0.698	0.211	0	SPG	Prrc2c
0	2.78807	0.5	0.101	0	SPG	Topbp1
0	2.78362	0.607	0.169	0	SPG	Polr2a
0	2.78151	0.509	0.115	0	SPG	Naa50
0	2.78087	0.532	0.125	0	SPG	Kdm5a
0	2.75643	0.569	0.165	0	SPG	Nmt2
0	2.7495	0.542	0.146	0	SPG	Nip7
0	2.72935	0.608	0.159	0	SPG	Luc7l3
0	2.72776	0.794	0.327	0	SPG	Lsm7
0	2.72555	0.727	0.305	0	SPG	Hnrnpdl
0	2.71577	0.612	0.165	0	SPG	Syncrip
0	2.71366	0.613	0.193	0	SPG	Taf1d
0	2.71078	0.709	0.204	0	SPG	Bclaf1
0	2.69736	0.835	0.516	0	SPG	Sycp3
0	2.68092	0.597	0.189	0	SPG	Pole4
0	2.67846	0.509	0.13	0	SPG	Hmgb3
0	2.67226	0.699	0.211	0	SPG	Supt16
0	2.66675	0.796	0.248	0	SPG	Ndufa4
0	2.66546	0.715	0.243	0	SPG	Lsm6
0	2.66463	0.666	0.184	0	SPG	Rac1
0	2.65416	0.704	0.224	0	SPG	Lsm8
0	2.65037	0.678	0.22	0	SPG	Smc3
0	2.6478	0.525	0.12	0	SPG	Zmym5
0	2.64301	0.542	0.125	0	SPG	Etfa
0	2.6354	0.529	0.114	0	SPG	Eef1e1
0	2.63003	0.545	0.154	0	SPG	Tex12
0	2.63001	0.568	0.143	0	SPG	Nol7
0	2.62961	0.512	0.088	0	SPG	Cdk2ap2
0	2.61816	0.548	0.129	0	SPG	Mrps24
0	2.61759	0.607	0.179	0	SPG	Prmt1
0	2.61655	0.665	0.227	0	SPG	Marcksl1
0	2.6143	0.929	0.467	0	SPG	Cirbp
0	2.61184	0.641	0.203	0	SPG	Snrnp40
0	2.59345	0.74	0.221	0	SPG	Rbm46
0	2.58987	0.526	0.119	0	SPG	Taldo1
0	2.5893	0.669	0.251	0	SPG	Camta1
0	2.58543	0.597	0.186	0	SPG	Cdc5l
0	2.58444	0.559	0.181	0	SPG	Smarcc1
0	2.58234	0.602	0.185	0	SPG	Cyc1
0	2.57581	0.726	0.274	0	SPG	Fubp1
0	2.56569	0.62	0.185	0	SPG	Cdk12
0	2.56286	0.665	0.309	0	SPG	Mif
0	2.55589	0.762	0.274	0	SPG	Lsm3
0	2.55533	0.922	0.516	0	SPG	Snrpg
0	2.54564	0.513	0.177	0	SPG	Iqcb1
0	2.54315	0.866	0.317	0	SPG	Hspa8
0	2.54222	0.771	0.263	0	SPG	Tpr
0	2.52265	0.649	0.243	0	SPG	Zmynd19
0	2.51193	0.784	0.316	0	SPG	Sfpq
0	2.50782	0.717	0.237	0	SPG	Ppig
0	2.4965	0.525	0.16	0	SPG	Tut4
0	2.49221	0.505	0.211	0	SPG	Rcc2
0	2.49129	0.695	0.239	0	SPG	Rock1
0	2.48923	0.789	0.354	0	SPG	Hmgn1
0	2.48599	0.552	0.151	0	SPG	Pdia4
0	2.48586	0.508	0.141	0	SPG	Zfp638
0	2.48098	0.728	0.299	0	SPG	Atp6v0b
0	2.48051	0.675	0.208	0	SPG	Sf3b6
0	2.4688	0.504	0.128	0	SPG	Polr2d
0	2.46727	0.744	0.291	0	SPG	Polr2k
0	2.46005	0.837	0.335	0	SPG	Rbm39
0	2.45939	0.716	0.24	0	SPG	Tsn
0	2.45611	0.613	0.183	0	SPG	Taf7
0	2.45595	0.708	0.275	0	SPG	Emg1
0	2.45485	0.905	0.499	0	SPG	Srsf2
0	2.44031	0.595	0.179	0	SPG	Raly
0	2.43101	0.597	0.267	0	SPG	Epcam
0	2.42802	0.63	0.193	0	SPG	Cbx1
0	2.41901	0.501	0.105	0	SPG	Bcap31
0	2.41044	0.642	0.23	0	SPG	Fam49b
0	2.40581	0.724	0.296	0	SPG	Rab14
0	2.39399	0.506	0.165	0	SPG	Smc2
0	2.39102	0.647	0.223	0	SPG	Pak1ip1
0	2.37847	0.573	0.232	0	SPG	Polr2f
0	2.3709	0.547	0.202	0	SPG	Asf1b
0	2.36732	0.992	0.805	0	SPG	mt-Cytb
0	2.36647	0.605	0.221	0	SPG	Hdac2
0	2.3642	0.602	0.209	0	SPG	Ppp2ca
0	2.35939	0.766	0.303	0	SPG	Rbm8a
0	2.35793	0.762	0.286	0	SPG	Slc25a31
0	2.35557	0.927	0.609	0	SPG	Rps3a1
0	2.34228	0.592	0.219	0	SPG	Spata5
0	2.34158	0.896	0.502	0	SPG	Rps27l
0	2.3404	0.611	0.195	0	SPG	Ube2e3
0	2.33435	0.597	0.193	0	SPG	U2surp
0	2.33348	0.935	0.521	0	SPG	Sumo2
0	2.33254	0.507	0.167	0	SPG	Hnrnpa1
0	2.32821	0.525	0.211	0	SPG	Eif1ax
0	2.32745	0.613	0.21	0	SPG	Rsl1d1
0	2.32618	0.57	0.212	0	SPG	Anapc5
0	2.31353	0.824	0.35	0	SPG	Alyref
0	2.31022	0.72	0.312	0	SPG	Cenpf
0	2.30794	0.518	0.151	0	SPG	Gar1
0	2.30403	0.942	0.685	0	SPG	Oaz1
0	2.3035	0.503	0.183	0	SPG	Iws1
0	2.29988	0.585	0.206	0	SPG	Thrap3
0	2.29836	0.792	0.392	0	SPG	Psmb2
0	2.29771	0.83	0.397	0	SPG	Ddost
0	2.29726	0.68	0.32	0	SPG	Txnl1
0	2.29357	0.519	0.177	0	SPG	Cebpz
0	2.28559	0.591	0.196	0	SPG	Med4
0	2.28521	0.887	0.573	0	SPG	Hspa5
0	2.28367	0.543	0.168	0	SPG	Ttc14
0	2.2834	0.525	0.156	0	SPG	Ash1l
0	2.27893	0.642	0.185	0	SPG	Tmed9
0	2.27654	0.642	0.254	0	SPG	Phf5a
0	2.27315	0.641	0.224	0	SPG	Rheb
0	2.26719	0.575	0.223	0	SPG	Hdgfl3
0	2.26616	0.734	0.299	0	SPG	Ddx39b
0	2.26491	0.576	0.223	0	SPG	Taf15
0	2.26237	0.845	0.513	0	SPG	Calr
0	2.26053	0.859	0.471	0	SPG	Rpl10a
0	2.26012	0.916	0.457	0	SPG	Hnrnpa2b1
0	2.25684	0.769	0.422	0	SPG	Tex101
0	2.25501	0.518	0.194	0	SPG	Sdad1
0	2.25329	0.724	0.292	0	SPG	Srsf9
0	2.25321	0.94	0.726	0	SPG	Rpl22
0	2.24979	0.526	0.161	0	SPG	Nsfl1c
0	2.24923	0.74	0.282	0	SPG	Snrpb
0	2.24718	0.558	0.233	0	SPG	Mrps16
0	2.24607	0.779	0.38	0	SPG	Psmb1
0	2.24541	0.685	0.284	0	SPG	Rae1
0	2.24415	0.572	0.194	0	SPG	Mat2a
0	2.24314	0.608	0.23	0	SPG	Hnrnpc
0	2.23304	0.662	0.324	0	SPG	Gapdh
0	2.23302	0.692	0.261	0	SPG	U2af1
0	2.22964	0.728	0.332	0	SPG	Usp34
0	2.22817	0.671	0.347	0	SPG	Nme1
0	2.22454	0.593	0.236	0	SPG	Psma7
0	2.22319	0.512	0.171	0	SPG	Arid4b
0	2.22196	0.862	0.396	0	SPG	Fus
0	2.21597	0.57	0.211	0	SPG	Mrps17
0	2.2158	0.831	0.486	0	SPG	Eif4a1
0	2.20574	0.59	0.197	0	SPG	Pnn
0	2.20442	0.742	0.372	0	SPG	Atp5g2
0	2.19804	0.571	0.252	0	SPG	Mpc1
0	2.1902	0.801	0.427	0	SPG	Atp5f1
0	2.18777	0.788	0.375	0	SPG	Tmed2
0	2.1875	0.827	0.476	0	SPG	Rpl4
0	2.18512	0.557	0.194	0	SPG	Cox6b1
0	2.18179	0.769	0.401	0	SPG	Rps3
0	2.17912	0.738	0.314	0	SPG	Banf1
0	2.17869	0.512	0.198	0	SPG	Mier1
0	2.17338	0.507	0.178	0	SPG	Ube2e1
0	2.17262	0.77	0.344	0	SPG	Pfdn2
0	2.16753	0.825	0.381	0	SPG	Srrm2
0	2.16555	0.508	0.183	0	SPG	Polr2g
0	2.16293	0.976	0.632	0	SPG	Rps27a
0	2.16112	0.58	0.196	0	SPG	Sec62
0	2.16096	0.79	0.329	0	SPG	Luc7l2
0	2.15408	0.8	0.597	0	SPG	H1fx
0	2.1524	0.926	0.633	0	SPG	Rps21
0	2.149	0.605	0.236	0	SPG	Naa35
0	2.14883	0.699	0.232	0	SPG	Cdc42
0	2.14343	0.571	0.198	0	SPG	Gtf2h5
0	2.14107	0.568	0.214	0	SPG	Pbrm1
0	2.14104	0.522	0.176	0	SPG	Ddx42
0	2.13886	0.595	0.231	0	SPG	Eny2
0	2.13313	0.647	0.287	0	SPG	Eprs
0	2.13152	0.636	0.267	0	SPG	Ddx50
0	2.12914	0.838	0.406	0	SPG	Snrpf
0	2.11939	0.835	0.446	0	SPG	Smc1b
0	2.11582	0.545	0.2	0	SPG	Srsf6
0	2.10878	0.586	0.238	0	SPG	Ppih
0	2.10822	0.862	0.429	0	SPG	Rbx1
0	2.10764	0.561	0.213	0	SPG	Safb
0	2.10609	0.734	0.398	0	SPG	Ndufa11
0	2.10489	0.823	0.403	0	SPG	Srsf3
0	2.10311	0.518	0.19	0	SPG	Swt1
0	2.10139	0.543	0.224	0	SPG	Parp1
0	2.0964	0.712	0.304	0	SPG	Gm42418
0	2.09413	0.959	0.82	0	SPG	Rps11
0	2.09026	0.615	0.281	0	SPG	Ankrd11
0	2.0878	0.997	0.895	0	SPG	mt-Atp6
0	2.0689	0.963	0.669	0	SPG	Npm1
0	2.0682	1	0.985	0	SPG	mt-Co3
0	2.06227	0.759	0.347	0	SPG	Snrnp70
0	2.05969	0.558	0.213	0	SPG	Ankrd12
0	2.05953	0.668	0.269	0	SPG	Sfr1
0	2.05479	0.735	0.3	0	SPG	Sarnp
0	2.04794	0.71	0.325	0	SPG	Srsf10
0	2.04022	0.961	0.829	0	SPG	Rplp2
0	2.03967	0.746	0.271	0	SPG	Cycs
0	2.03907	0.553	0.16	0	SPG	Ctnnb1
0	2.03555	0.518	0.188	0	SPG	Pnisr
0	2.03234	0.582	0.249	0	SPG	Gtpbp4
0	2.02809	0.526	0.225	0	SPG	Polr2e
0	2.02423	0.966	0.641	0	SPG	Sub1
0	2.02059	0.861	0.439	0	SPG	Srsf7
0	2.02007	0.561	0.237	0	SPG	Alkbh5
0	2.0191	0.626	0.27	0	SPG	Hnrnpr
0	2.01869	0.646	0.267	0	SPG	Gclm
0	2.01728	0.509	0.194	0	SPG	Wdr61
0	2.01442	0.691	0.298	0	SPG	Sec11a
0	2.01393	0.869	0.476	0	SPG	Pdia6
0	2.00943	0.676	0.328	0	SPG	Cul1
0	1.99634	0.603	0.224	0	SPG	Pcgf5
0	1.99528	0.542	0.263	0	SPG	Mrpl28
0	1.99245	0.834	0.502	0	SPG	Cnbp
0	1.98686	0.529	0.197	0	SPG	Ola1
0	1.9868	0.535	0.212	0	SPG	Psma1
0	1.98172	0.702	0.331	0	SPG	Psma2
0	1.97819	0.771	0.467	0	SPG	Cacybp
0	1.9747	0.537	0.245	0	SPG	Ssr2
0	1.97292	0.641	0.297	0	SPG	Chd4
0	1.96397	0.598	0.292	0	SPG	Lamtor1
0	1.96255	0.688	0.269	0	SPG	Srrm1
0	1.96094	0.61	0.262	0	SPG	Nme2
0	1.95466	0.759	0.48	0	SPG	Denr
0	1.95247	0.788	0.378	0	SPG	Vcp
0	1.95138	0.645	0.324	0	SPG	Phb2
0	1.94955	0.75	0.396	0	SPG	Psma4
0	1.94011	0.56	0.24	0	SPG	Lsm1
0	1.92759	0.523	0.222	0	SPG	Nmd3
0	1.92538	0.563	0.238	0	SPG	Brk1
0	1.92284	0.691	0.299	0	SPG	Gspt1
0	1.92091	0.571	0.275	0	SPG	Supt4a
0	1.91918	0.678	0.337	0	SPG	Sec61b
0	1.91731	0.851	0.505	0	SPG	Rpl5
0	1.91721	0.732	0.403	0	SPG	Med21
0	1.91536	0.776	0.44	0	SPG	Nap1l1
0	1.91107	0.504	0.206	0	SPG	Ubn1
0	1.90754	0.577	0.262	0	SPG	Cadm1
0	1.90507	0.672	0.349	0	SPG	Hnrnpd
0	1.90466	0.503	0.198	0	SPG	Psmd14
0	1.89969	0.553	0.245	0	SPG	Psmd1
0	1.89761	0.545	0.25	0	SPG	Fam204a
0	1.89493	0.565	0.244	0	SPG	Yrdc
0	1.89171	0.591	0.272	0	SPG	Cdk11b
0	1.89112	0.603	0.31	0	SPG	Psmc6
0	1.88982	0.582	0.269	0	SPG	Srsf1
0	1.88914	0.96	0.822	0	SPG	Rps16
0	1.88856	0.623	0.285	0	SPG	Rsrc2
0	1.88314	0.664	0.354	0	SPG	Ssr1
0	1.87799	0.707	0.349	0	SPG	Cct6a
0	1.87488	0.604	0.258	0	SPG	Ostc
0	1.87118	0.78	0.412	0	SPG	Rack1
0	1.86779	0.615	0.249	0	SPG	Tra2a
0	1.86486	0.609	0.273	0	SPG	Khdrbs1
0	1.85909	0.662	0.341	0	SPG	Dnajb11
0	1.85738	0.992	0.796	0	SPG	mt-Nd4
0	1.85275	0.773	0.402	0	SPG	Sbno1
0	1.85001	0.754	0.456	0	SPG	Uqcr11
0	1.84559	0.646	0.259	0	SPG	Ppib
0	1.84204	0.674	0.381	0	SPG	Atp5md
0	1.83925	0.697	0.265	0	SPG	Mphosph8
0	1.83716	0.613	0.274	0	SPG	Ddx39
0	1.83644	0.805	0.44	0	SPG	Arl6ip1
0	1.83064	0.747	0.403	0	SPG	Psmd11
0	1.8276	0.917	0.754	0	SPG	Rps19
0	1.82506	0.505	0.2	0	SPG	Pspc1
0	1.82222	0.932	0.688	0	SPG	Rpl27
0	1.82206	0.515	0.21	0	SPG	Rcn2
0	1.81962	0.692	0.388	0	SPG	Papola
0	1.81665	0.776	0.482	0	SPG	Hnrnpab
0	1.81593	0.505	0.212	0	SPG	Ddx6
0	1.81575	0.598	0.256	0	SPG	Gmnn
0	1.81482	0.652	0.285	0	SPG	Ilf2
0	1.8016	0.996	0.876	0	SPG	mt-Co2
0	1.80051	0.714	0.452	0	SPG	Psmb3
0	1.79932	0.539	0.227	0	SPG	Fip1l1
0	1.79788	0.979	0.739	0	SPG	mt-Nd1
0	1.79045	0.645	0.297	0	SPG	Myl12a
0	1.7885	0.987	0.887	0	SPG	Rps15a
0	1.78223	0.884	0.664	0	SPG	Rps28
0	1.78098	0.943	0.561	0	SPG	Hsp90b1
0	1.77979	0.558	0.226	0	SPG	mt-Nd3
0	1.77818	0.833	0.569	0	SPG	Gnb1
0	1.77687	0.636	0.334	0	SPG	Kdm5b
0	1.77509	0.547	0.24	0	SPG	Nudc
0	1.77381	0.513	0.201	0	SPG	Cox14
0	1.76934	0.543	0.106	0	SPG	Ctsd
0	1.76864	0.674	0.355	0	SPG	Canx
0	1.76845	0.751	0.379	0	SPG	Rbm25
0	1.76841	0.644	0.379	0	SPG	Mycbp2
0	1.76728	0.665	0.311	0	SPG	Ube2t
0	1.762	0.979	0.898	0	SPG	Rps8
0	1.75974	0.609	0.3	0	SPG	Rala
0	1.75797	0.73	0.472	0	SPG	Arpp19
0	1.75602	0.727	0.371	0	SPG	Uba2
0	1.75128	0.947	0.555	0	SPG	mt-Nd2
0	1.74792	0.914	0.768	0	SPG	Rpsa
0	1.74538	0.841	0.573	0	SPG	Snrpd1
0	1.74041	0.712	0.358	0	SPG	Snrpd3
0	1.73309	0.513	0.175	0	SPG	Clta
0	1.72838	0.646	0.309	0	SPG	Wdr33
0	1.72722	0.526	0.229	0	SPG	Rtn4
0	1.72522	0.612	0.294	0	SPG	Wnk1
0	1.71521	0.868	0.542	0	SPG	Snu13
0	1.70909	0.528	0.208	0	SPG	Arpc3
0	1.70759	0.632	0.28	0	SPG	Sept7
0	1.70682	0.79	0.441	0	SPG	Slbp
0	1.70475	0.772	0.483	0	SPG	Rpl3
0	1.70261	0.996	0.899	0	SPG	mt-Co1
0	1.7023	0.59	0.291	0	SPG	Zfand5
0	1.6966	0.548	0.241	0	SPG	Acbd3
0	1.69216	0.672	0.331	0	SPG	Tmem59
0	1.68189	0.719	0.425	0	SPG	Eif3i
0	1.68064	0.607	0.271	0	SPG	Mtx2
0	1.67063	0.887	0.621	0	SPG	Rpl23a
0	1.66351	0.553	0.238	0	SPG	Smarca4
0	1.66147	0.955	0.801	0	SPG	Rps10
0	1.6521	0.858	0.562	0	SPG	Cct8
0	1.64978	0.79	0.452	0	SPG	Tomm20
0	1.64952	0.607	0.295	0	SPG	Med31
0	1.64516	0.596	0.255	0	SPG	Top1
0	1.64515	0.882	0.716	0	SPG	Rpl6
0	1.64429	0.96	0.784	0	SPG	Rpl15
0	1.634	0.936	0.803	0	SPG	Rpl19
0	1.62419	0.631	0.342	0	SPG	Trmt112
0	1.62072	0.628	0.312	0	SPG	Pcm1
0	1.61868	0.946	0.767	0	SPG	Gng5
0	1.61276	0.629	0.28	0	SPG	Stk31
0	1.61137	0.993	0.899	0	SPG	H3f3b
0	1.60076	0.684	0.41	0	SPG	Psmb4
0	1.59886	0.901	0.815	0	SPG	Rpl13a
0	1.55557	0.73	0.386	0	SPG	Eif5b
0	1.53502	0.965	0.824	0	SPG	Serf2
0	1.53421	0.887	0.575	0	SPG	Hnrnpk
0	1.53405	0.933	0.747	0	SPG	Rpl35a
0	1.52991	0.639	0.334	0	SPG	Pomp
0	1.52819	0.796	0.553	0	SPG	Ndufb9
0	1.52636	0.903	0.777	0	SPG	Rps2
0	1.5262	0.665	0.348	0	SPG	Dut
0	1.52162	0.73	0.422	0	SPG	Nktr
0	1.51787	0.781	0.456	0	SPG	Stmn1
0	1.5131	0.794	0.458	0	SPG	Hnrnpa3
0	1.49899	0.618	0.296	0	SPG	Hnrnpl
0	1.49766	0.702	0.416	0	SPG	Ndufab1
0	1.49759	0.935	0.818	0	SPG	Rps5
0	1.48856	0.952	0.852	0	SPG	Rpl27a
0	1.48756	0.529	0.145	0	SPG	Rpl39
0	1.48564	0.668	0.364	0	SPG	Rhoa
0	1.48149	0.698	0.39	0	SPG	Srsf11
0	1.48058	0.788	0.517	0	SPG	Atp5l
0	1.47717	0.877	0.784	0	SPG	Rps15
0	1.46292	0.877	0.586	0	SPG	Chchd2
0	1.46204	0.54	0.196	0	SPG	Rbm3
0	1.46161	0.746	0.45	0	SPG	Ddx24
0	1.44434	0.653	0.32	0	SPG	Cd63
0	1.43394	0.905	0.784	0	SPG	Rps26
0	1.42016	0.654	0.324	0	SPG	Hnrnpm
0	1.39509	0.907	0.774	0	SPG	Rpl17
0	1.39035	0.791	0.529	0	SPG	Nedd8
0	1.38966	0.921	0.758	0	SPG	Rpl34
0	1.38328	0.981	0.887	0	SPG	Rpl23
0	1.37896	0.984	0.911	0	SPG	Rps14
0	1.36565	0.78	0.508	0	SPG	Psmd2
0	1.35939	0.743	0.479	0	SPG	Atp5a1
0	1.35769	0.747	0.445	0	SPG	Rbbp4
0	1.35383	0.932	0.849	0	SPG	Rpl21
0	1.35203	0.874	0.769	0	SPG	Rpl12
0	1.35019	0.873	0.683	0	SPG	Rpl7a
0	1.3056	0.777	0.544	0	SPG	Dnaja2
0	1.28845	0.944	0.861	0	SPG	Rpl18a
0	1.26414	0.929	0.772	0	SPG	Rpl9
0	1.25798	0.589	0.165	0	SPG	Rpl10
0	1.24667	0.989	0.933	0	SPG	Rplp1
0	1.24494	0.91	0.753	0	SPG	Rps23
0	1.23173	0.803	0.55	0	SPG	Nudt21
0	1.2159	0.796	0.538	0	SPG	Pfn1
0	1.21115	0.865	0.609	0	SPG	Sem1
0	1.20577	0.806	0.557	0	SPG	Cfl1
0	1.20435	0.806	0.653	0	SPG	Rps17
0	1.1898	0.853	0.626	0	SPG	Hnrnpu
0	1.18035	0.809	0.553	0	SPG	Rbmxl2
0	1.15846	0.89	0.675	0	SPG	Ube2i
0	1.14356	0.934	0.883	0	SPG	Rpl28
0	1.12737	0.911	0.82	0	SPG	Rpl18
0	1.12676	0.929	0.81	0	SPG	Rpl37a
0	1.11883	0.9	0.695	0	SPG	Hint1
0	1.11381	0.943	0.874	0	SPG	Rpl8
0	1.11168	0.973	0.924	0	SPG	Rpl32
0	1.10893	0.889	0.686	0	SPG	Cox7c
0	1.09547	0.997	0.965	0	SPG	Rps24
0	1.08511	0.856	0.718	0	SPG	Rpl7
0	1.07324	0.858	0.649	0	SPG	Cox5b
0	1.0673	0.879	0.732	0	SPG	Rps9
0	1.05685	0.825	0.653	0	SPG	Sin3b
0	1.03903	0.932	0.795	0	SPG	Rpl30
0	1.02936	0.979	0.914	0	SPG	Rpl13
0	1.00963	0.856	0.745	0	SPG	Rps25
0	0.997781	0.962	0.902	0	SPG	Rps12
0	0.98548	0.971	0.886	0	SPG	Ddx5
0	0.951575	0.985	0.915	0	SPG	Ppia
0	0.917112	0.983	0.877	0	SPG	Hsp90aa1
0	0.83168	0.961	0.895	0	SPG	Rplp0
0	0.60516	0.625	0.255	0	SPG	Ftl1
1.27632e-306	0.660954	0.987	0.965	3.21606e-302	SPG	Dynll1
1.67851e-305	1.39764	0.758	0.618	4.22951e-301	SPG	Rps18
2.27897e-305	1.71458	0.55	0.252	5.74255e-301	SPG	1500011B03Rik
3.14859e-305	2.05883	0.549	0.266	7.93382e-301	SPG	Meioc
6.20673e-304	1.47655	0.707	0.481	1.56397e-299	SPG	Uqcrh
8.9361e-304	1.7662	0.584	0.299	2.25172e-299	SPG	Tnrc6c
1.0172e-303	1.49467	0.639	0.316	2.56315e-299	SPG	Arhgap5
3.16994e-303	1.57384	0.696	0.441	7.98761e-299	SPG	Strbp
9.03796e-303	1.62468	0.573	0.274	2.27739e-298	SPG	Nop58
1.07324e-302	1.68246	0.542	0.238	2.70435e-298	SPG	Rif1
7.43338e-302	0.796527	0.952	0.909	1.87306e-297	SPG	Cox4i1
2.13056e-301	1.65343	0.66	0.42	5.36857e-297	SPG	Lsm4
5.44977e-301	1.20296	0.837	0.653	1.37323e-296	SPG	Tex30
2.51516e-299	1.18659	0.792	0.552	6.33771e-295	SPG	Dnajc2
2.82529e-299	1.52439	0.676	0.419	7.11918e-295	SPG	Puf60
4.70577e-299	1.50452	0.639	0.347	1.18576e-294	SPG	Ythdc1
2.19622e-298	1.34746	0.741	0.522	5.53403e-294	SPG	Gpbp1
4.67937e-298	1.7992	0.52	0.231	1.17911e-293	SPG	Mapre1
1.18951e-296	1.68893	0.58	0.296	2.99733e-292	SPG	Xrn2
8.45351e-296	1.56295	0.671	0.435	2.13012e-291	SPG	Eif3a
9.64386e-293	1.70769	0.529	0.235	2.43006e-288	SPG	Pfdn4
1.23488e-292	1.34315	0.672	0.371	3.11164e-288	SPG	Son
9.82194e-292	1.23246	0.773	0.503	2.47493e-287	SPG	Smc6
6.26296e-290	1.41744	0.681	0.409	1.57814e-285	SPG	Mrps14
2.64477e-289	1.55982	0.529	0.227	6.66429e-285	SPG	Ssu72
6.97318e-288	1.77334	0.573	0.301	1.7571e-283	SPG	Brd7
5.46822e-287	1.85369	0.505	0.226	1.37788e-282	SPG	Prelid3b
3.5251e-284	1.53625	0.597	0.302	8.88255e-280	SPG	Ndufb6
5.1023e-283	0.692828	0.982	0.931	1.28568e-278	SPG	Rps7
2.3381e-282	1.25342	0.705	0.39	5.89155e-278	SPG	Sf3b1
2.66908e-282	1.30487	0.853	0.628	6.72554e-278	SPG	Manf
1.70936e-281	1.27259	0.694	0.392	4.30724e-277	SPG	Ndufc2
3.28359e-281	1.59418	0.541	0.248	8.27399e-277	SPG	Cops8
6.09847e-281	1.77416	0.554	0.271	1.53669e-276	SPG	Lrpap1
3.4421e-279	1.59592	0.536	0.242	8.67341e-275	SPG	Pin1
3.48431e-279	1.40466	0.676	0.405	8.77976e-275	SPG	Wapl
5.3762e-276	1.31915	0.737	0.472	1.35469e-271	SPG	Smdt1
1.89266e-274	1.28292	0.695	0.417	4.76912e-270	SPG	Eif3m
8.34773e-274	1.6708	0.567	0.295	2.10346e-269	SPG	Taf11
1.89194e-273	1.65855	0.531	0.254	4.7673e-269	SPG	Prpf38b
2.81654e-273	1.69241	0.554	0.279	7.09713e-269	SPG	Cbx3
1.25362e-272	1.68682	0.511	0.229	3.15887e-268	SPG	Senp6
4.27129e-272	1.00053	0.846	0.593	1.07628e-267	SPG	Chic2
7.28641e-271	1.69025	0.627	0.37	1.83603e-266	SPG	Hnrnph3
4.29408e-270	1.41142	0.674	0.433	1.08202e-265	SPG	Eef1b2
1.41914e-263	1.43929	0.583	0.296	3.57595e-259	SPG	Impdh2
2.74722e-263	1.31747	0.657	0.388	6.92244e-259	SPG	Srsf5
4.57838e-263	1.21324	0.744	0.486	1.15366e-258	SPG	Dcun1d5
1.22597e-261	1.35831	0.607	0.316	3.08921e-257	SPG	Acin1
2.72873e-261	1.40552	0.55	0.259	6.87586e-257	SPG	mt-Nd5
5.02213e-261	0.988069	0.834	0.683	1.26548e-256	SPG	Rps27
8.87295e-260	1.69445	0.546	0.289	2.23581e-255	SPG	Maco1
5.48518e-256	2.44042	0.654	0.467	1.38216e-251	SPG	Ly6k
7.52205e-255	1.47168	0.611	0.339	1.89541e-250	SPG	Hnrnph1
1.74763e-254	1.15143	0.745	0.49	4.40368e-250	SPG	Skp1a
3.39649e-254	1.55641	0.561	0.291	8.55847e-250	SPG	Snrpb2
3.06589e-253	1.53892	0.56	0.294	7.72544e-249	SPG	Plekhj1
9.26117e-251	1.80152	0.507	0.256	2.33363e-246	SPG	Eif4a3
8.97055e-250	1.25393	0.716	0.479	2.2604e-245	SPG	Atp6v0c
4.65665e-247	0.934804	0.85	0.767	1.17338e-242	SPG	Rpl38
3.61645e-245	1.62612	0.534	0.276	9.11273e-241	SPG	Bnip3l
1.37345e-244	1.51627	0.599	0.335	3.46082e-240	SPG	Rab6a
3.708e-244	1.58621	0.508	0.242	9.34343e-240	SPG	Ilf3
6.126e-244	0.817941	0.914	0.743	1.54363e-239	SPG	Cox6c
1.71307e-243	1.09218	0.765	0.547	4.3166e-239	SPG	Psma3
1.30459e-241	0.814418	0.872	0.761	3.28732e-237	SPG	Rps29
2.52828e-241	1.47973	0.513	0.243	6.37077e-237	SPG	BC005561
3.29903e-240	1.32226	0.659	0.422	8.31289e-236	SPG	Erp29
2.31597e-239	1.1632	0.719	0.482	5.83578e-235	SPG	Rab11a
4.1399e-239	2.0554	0.567	0.313	1.04317e-234	SPG	Hormad1
5.83903e-239	1.08529	0.762	0.55	1.47132e-234	SPG	Serbp1
1.99892e-238	1.48299	0.587	0.34	5.03687e-234	SPG	Eif3d
8.0647e-238	0.977256	0.793	0.602	2.03214e-233	SPG	Pdia3
1.82769e-237	1.51903	0.56	0.301	4.60542e-233	SPG	Tsg101
1.08567e-236	1.64608	0.562	0.318	2.73567e-232	SPG	Ints6
3.89227e-236	1.72769	0.508	0.254	9.80773e-232	SPG	Ccar1
8.03201e-236	1.10174	0.732	0.476	2.02391e-231	SPG	Vapa
1.69565e-235	1.45297	0.565	0.307	4.27269e-231	SPG	G3bp2
1.75159e-232	1.10424	0.757	0.629	4.41366e-228	SPG	Rpl31
7.93643e-232	1.28853	0.618	0.351	1.99982e-227	SPG	Rpn1
7.96979e-232	1.07906	0.78	0.619	2.00823e-227	SPG	Atp5mpl
3.21272e-230	0.963414	0.829	0.777	8.0954e-226	SPG	Rpl35
2.3124e-228	1.50889	0.534	0.282	5.82679e-224	SPG	Psma5
5.15754e-228	1.50842	0.581	0.343	1.2996e-223	SPG	Atp5k
2.33133e-226	1.25673	0.621	0.345	5.87448e-222	SPG	Cdca8
3.05937e-226	1.48055	0.545	0.289	7.709e-222	SPG	Brix1
2.97836e-223	1.20342	0.68	0.467	7.50488e-219	SPG	Dbi
3.89032e-222	1.14442	0.684	0.416	9.80284e-218	SPG	Zcrb1
4.85216e-221	1.1264	0.674	0.397	1.22265e-216	SPG	Tra2b
1.45235e-220	1.45478	0.58	0.338	3.65962e-216	SPG	Emc6
1.47537e-219	1.38844	0.541	0.285	3.71764e-215	SPG	Dnajc8
1.08012e-217	1.14216	0.696	0.471	2.72169e-213	SPG	Erh
1.29875e-217	1.35486	0.541	0.279	3.2726e-213	SPG	Nap1l4
6.84015e-217	1.35585	0.569	0.321	1.72358e-212	SPG	Zfp644
5.14873e-216	1.3488	0.552	0.299	1.29738e-211	SPG	Appbp2
8.01544e-216	1.44188	0.534	0.287	2.01973e-211	SPG	Polr2c
2.69853e-214	1.53654	0.592	0.367	6.79975e-210	SPG	Dazap2
1.92833e-213	1.34012	0.572	0.332	4.85902e-209	SPG	Myl12b
2.5178e-213	1.22082	0.612	0.355	6.34436e-209	SPG	Kdm1a
6.08672e-213	1.05226	0.706	0.441	1.53373e-208	SPG	Matr3
2.88314e-212	1.31375	0.636	0.426	7.26494e-208	SPG	Park7
8.66154e-212	0.878658	0.847	0.677	2.18254e-207	SPG	Atp5b
1.68657e-210	1.20382	0.611	0.343	4.24981e-206	SPG	Ssna1
5.74384e-210	1.09335	0.72	0.52	1.44733e-205	SPG	Atp5d
1.30941e-209	1.35851	0.556	0.297	3.29945e-205	SPG	Vamp3
2.24129e-209	1.48983	0.537	0.308	5.64761e-205	SPG	Ndufs7
8.81812e-209	0.800862	0.865	0.765	2.22199e-204	SPG	Atp5e
9.86083e-209	1.41582	0.549	0.315	2.48473e-204	SPG	Snrpa
1.16391e-208	1.29944	0.643	0.439	2.93281e-204	SPG	Ubap2l
3.67901e-208	0.968779	0.835	0.719	9.27036e-204	SPG	Swi5
4.82646e-208	0.638223	0.953	0.852	1.21617e-203	SPG	H2afz
2.7485e-207	1.54429	0.559	0.324	6.92567e-203	SPG	Stip1
2.21214e-205	0.559081	0.976	0.892	5.57415e-201	SPG	Actg1
3.16789e-205	1.05299	0.74	0.574	7.98245e-201	SPG	Atp5j2
9.02075e-205	1.10337	0.764	0.57	2.27305e-200	SPG	Pcbp2
3.35998e-200	1.44621	0.51	0.275	8.46647e-196	SPG	Mrpl13
8.97277e-200	1.42615	0.571	0.35	2.26096e-195	SPG	Vps29
1.20635e-199	1.32519	0.578	0.339	3.03975e-195	SPG	Prpf40a
1.32842e-197	1.41722	0.504	0.27	3.34736e-193	SPG	Smndc1
2.60097e-197	1.61333	0.505	0.276	6.55393e-193	SPG	Lman2
8.04772e-197	1.6282	0.51	0.296	2.02786e-192	SPG	Rnf216
8.42577e-196	1.28987	0.573	0.337	2.12312e-191	SPG	Kdelr2
3.4748e-195	1.16076	0.672	0.483	8.7558e-191	SPG	Ubxn1
5.92635e-195	0.826528	0.818	0.603	1.49332e-190	SPG	Dnaja1
9.26004e-194	1.29196	0.658	0.479	2.33335e-189	SPG	Tmed10
2.9402e-193	1.46843	0.583	0.391	7.40873e-189	SPG	Mrpl42
1.26172e-192	0.625247	0.951	0.906	3.17928e-188	SPG	H3f3a
2.20025e-192	1.27756	0.632	0.426	5.54419e-188	SPG	Rrbp1
2.47465e-191	1.105	0.659	0.455	6.23562e-187	SPG	Timm23
3.6667e-191	1.04138	0.736	0.641	9.23934e-187	SPG	Rps6
5.96251e-191	1.12179	0.652	0.45	1.50243e-186	SPG	Cox6a1
1.84351e-189	1.34951	0.6	0.388	4.64528e-185	SPG	Zranb2
6.40411e-189	0.876535	0.792	0.63	1.61371e-184	SPG	Ranbp1
7.24722e-189	0.985004	0.746	0.649	1.82615e-184	SPG	Pdap1
7.55288e-189	1.20255	0.604	0.38	1.90317e-184	SPG	Mrpl38
3.94578e-188	1.04298	0.518	0.276	9.94258e-184	SPG	Gnai2
7.31919e-188	1.19576	0.672	0.473	1.84429e-183	SPG	Dpm1
1.10489e-187	1.28916	0.55	0.3	2.7841e-183	SPG	Rsrp1
4.05829e-184	0.882699	0.775	0.606	1.02261e-179	SPG	Arf1
1.39249e-181	1.39859	0.53	0.319	3.50879e-177	SPG	Rnf11
6.41819e-180	1.19267	0.597	0.366	1.61725e-175	SPG	Psmd6
1.76046e-179	0.717442	0.869	0.763	4.436e-175	SPG	Hnrnpf
7.48076e-179	0.873853	0.777	0.624	1.885e-174	SPG	Ywhae
2.26038e-178	1.13969	0.586	0.359	5.69571e-174	SPG	Gabarapl2
1.53139e-177	0.829846	0.675	0.424	3.85878e-173	SPG	Bri3
5.48488e-177	1.46061	0.511	0.305	1.38208e-172	SPG	Dbf4
1.07488e-176	0.612813	0.93	0.9	2.70849e-172	SPG	Rps13
2.30518e-175	0.831799	0.79	0.696	5.80859e-171	SPG	Sec61g
2.69562e-175	1.13299	0.542	0.3	6.79243e-171	SPG	Aplp2
2.71009e-175	1.26271	0.547	0.335	6.82888e-171	SPG	Psmb7
2.25599e-174	0.588677	0.941	0.822	5.68466e-170	SPG	Srp14
1.04174e-173	0.764343	0.787	0.596	2.62499e-169	SPG	Bcas2
2.14781e-173	0.850052	0.748	0.525	5.41204e-169	SPG	Uqcrb
7.77447e-173	0.577716	0.955	0.871	1.95901e-168	SPG	Cox5a
6.09758e-172	1.20968	0.612	0.425	1.53647e-167	SPG	Slc25a3
1.31853e-171	0.739592	0.85	0.691	3.32242e-167	SPG	Cct3
1.37695e-170	0.595272	0.94	0.856	3.46963e-166	SPG	Bsg
2.22601e-170	1.38431	0.515	0.29	5.60909e-166	SPG	Yipf4
3.92562e-169	1.13567	0.643	0.439	9.89179e-165	SPG	Sumo1
4.38639e-169	1.40631	0.518	0.311	1.10528e-164	SPG	Mrpl18
8.50826e-168	0.960019	0.677	0.447	2.14391e-163	SPG	Sf3b2
1.6321e-167	1.07639	0.611	0.373	4.11256e-163	SPG	Srp19
9.66049e-167	1.42272	0.502	0.301	2.43425e-162	SPG	Rab10
2.98732e-166	0.787235	0.806	0.695	7.52744e-162	SPG	Ube2b
3.01722e-166	1.17604	0.558	0.314	7.60278e-162	SPG	Qk
2.1314e-165	1.10676	0.683	0.485	5.3707e-161	SPG	Cks2
5.0766e-165	1.34738	0.534	0.324	1.2792e-160	SPG	Ciao2b
1.4798e-163	0.983463	0.662	0.421	3.72881e-159	SPG	Ubxn4
9.18411e-163	1.18028	0.58	0.381	2.31421e-158	SPG	Timm13
6.01099e-162	1.27998	0.531	0.33	1.51465e-157	SPG	Ncbp2
2.58709e-161	0.830061	0.791	0.672	6.51894e-157	SPG	Eif3c
1.31796e-160	1.38304	0.503	0.297	3.32101e-156	SPG	Gm47283
2.28229e-160	0.716852	0.796	0.731	5.75091e-156	SPG	Cct2
4.93875e-159	1.25193	0.571	0.372	1.24447e-154	SPG	Atp5g3
1.08747e-158	1.06339	0.712	0.625	2.74022e-154	SPG	Atp5c1
1.63195e-158	0.609306	0.908	0.864	4.1122e-154	SPG	Rpl37
6.99428e-157	0.853062	0.726	0.536	1.76242e-152	SPG	Arpc2
7.50449e-157	1.20864	0.536	0.316	1.89098e-152	SPG	Pcna
1.73886e-155	1.31508	0.542	0.353	4.38159e-151	SPG	Arglu1
5.05227e-155	1.13092	0.544	0.332	1.27307e-150	SPG	Pdcd10
7.71141e-153	1.10221	0.649	0.492	1.94312e-148	SPG	Sar1a
3.22066e-152	1.10923	0.666	0.497	8.11542e-148	SPG	Spint2
1.60859e-151	1.16604	0.572	0.328	4.05332e-147	SPG	Nol8
7.09151e-150	1.04734	0.714	0.565	1.78692e-145	SPG	Med10
2.50386e-149	1.17815	0.533	0.333	6.30923e-145	SPG	Psmd12
1.60889e-148	1.20598	0.538	0.333	4.05409e-144	SPG	Dhx40
3.57708e-147	0.866453	0.763	0.604	9.01353e-143	SPG	Smc4
2.12656e-145	0.532577	0.923	0.876	5.3585e-141	SPG	Rpl11
3.95627e-145	1.10394	0.527	0.315	9.969e-141	SPG	Trappc4
7.18726e-144	1.27148	0.511	0.321	1.81105e-139	SPG	Bet1
4.18783e-143	1.0041	0.594	0.396	1.05525e-138	SPG	Ost4
2.07886e-141	0.577505	0.913	0.846	5.23832e-137	SPG	Micos10
2.53528e-140	0.625507	0.86	0.745	6.3884e-136	SPG	Lsm2
3.62295e-139	0.585546	0.882	0.84	9.12912e-135	SPG	Eif5a
1.69748e-138	0.709096	0.798	0.675	4.27732e-134	SPG	Ube2d2a
9.36991e-136	0.769675	0.641	0.49	2.36103e-131	SPG	H2-K1
1.07849e-135	0.901142	0.698	0.61	2.71759e-131	SPG	Zc3h15
1.54578e-135	1.10026	0.516	0.312	3.89505e-131	SPG	Uqcrc2
9.49967e-135	0.746347	0.759	0.563	2.39373e-130	SPG	Ndufs5
6.2748e-134	1.06419	0.552	0.357	1.58112e-129	SPG	Utp18
9.30295e-133	0.798036	0.716	0.521	2.34416e-128	SPG	Arpc1a
4.56961e-131	1.10068	0.524	0.333	1.15145e-126	SPG	Rfc1
1.00391e-130	1.00318	0.649	0.541	2.52964e-126	SPG	Ppp4c
3.77497e-130	1.15326	0.533	0.348	9.51218e-126	SPG	Ncor1
5.35766e-130	0.904072	0.659	0.459	1.35002e-125	SPG	Rab2a
1.06028e-129	0.551403	0.875	0.713	2.6717e-125	SPG	Srp9
1.45548e-129	1.04865	0.544	0.357	3.66751e-125	SPG	Tomm6
7.4169e-128	0.89374	0.681	0.55	1.86891e-123	SPG	Tmem258
7.62085e-127	1.06996	0.5	0.304	1.9203e-122	SPG	Ebna1bp2
1.10422e-126	0.795624	0.67	0.465	2.78243e-122	SPG	Creld2
1.88363e-125	1.21962	0.51	0.325	4.74637e-121	SPG	Tmx4
1.64013e-124	0.98197	0.625	0.513	4.1328e-120	SPG	Trir
7.93379e-124	1.06313	0.555	0.369	1.99916e-119	SPG	1110004F10Rik
1.19519e-122	0.978671	0.599	0.429	3.01164e-118	SPG	Rwdd1
8.0281e-122	1.29163	0.559	0.424	2.02292e-117	SPG	Tmem147
1.28677e-119	0.954405	0.551	0.361	3.24241e-115	SPG	Hnrnpa0
5.05591e-117	0.915716	0.525	0.345	1.27399e-112	SPG	Rbbp6
8.84996e-117	0.924787	0.55	0.359	2.23001e-112	SPG	Actl6a
1.41907e-116	1.2055	0.539	0.405	3.57577e-112	SPG	Dhx36
6.38097e-116	0.718712	0.797	0.623	1.60788e-111	SPG	Eif2s2
9.49288e-116	0.885463	0.64	0.503	2.39202e-111	SPG	Hspa4
1.43267e-115	1.10195	0.531	0.366	3.61005e-111	SPG	Hnrnpul1
1.9229e-115	0.617558	0.783	0.611	4.84533e-111	SPG	Rnf7
3.88737e-115	1.07008	0.502	0.309	9.79539e-111	SPG	Prc1
5.1576e-114	1.04626	0.513	0.344	1.29961e-109	SPG	Pfdn6
1.98112e-113	1.05794	0.606	0.475	4.99203e-109	SPG	Ier3ip1
1.64948e-112	0.883326	0.576	0.381	4.15635e-108	SPG	Ik
6.93584e-112	0.607554	0.619	0.381	1.74769e-107	SPG	Pcbp1
8.45917e-112	0.947262	0.593	0.412	2.13154e-107	SPG	Sypl
1.15943e-111	0.70038	0.707	0.511	2.92152e-107	SPG	Snrpc
6.53131e-110	1.08636	0.544	0.391	1.64576e-105	SPG	Trip12
1.34679e-109	0.958771	0.544	0.364	3.39364e-105	SPG	Cisd1
1.47513e-109	1.07442	0.51	0.349	3.71703e-105	SPG	Psmd13
1.65294e-109	0.836098	0.612	0.446	4.16508e-105	SPG	Psmb5
2.30092e-108	0.502155	0.875	0.843	5.79786e-104	SPG	Rpl24
7.15772e-108	0.633335	0.724	0.639	1.8036e-103	SPG	Jund
1.57097e-107	0.843126	0.618	0.424	3.95854e-103	SPG	Brd2
2.49024e-107	0.714148	0.759	0.597	6.27491e-103	SPG	Mrpl20
2.82354e-107	1.21775	0.519	0.381	7.11475e-103	SPG	Zranb1
2.16353e-106	0.818283	0.676	0.602	5.45167e-102	SPG	Ubl5
6.64307e-105	0.840005	0.596	0.438	1.67392e-100	SPG	Yeats4
7.15171e-105	0.81794	0.582	0.401	1.80209e-100	SPG	Ddx46
1.64503e-104	0.823596	0.703	0.63	4.14515e-100	SPG	Npm3
2.53862e-103	0.937671	0.54	0.369	6.39681e-99	SPG	Aco2
5.02908e-103	0.7583	0.672	0.569	1.26723e-98	SPG	Ube2j2
1.6677e-102	0.955831	0.539	0.383	4.20226e-98	SPG	Psmc5
4.42358e-102	0.615635	0.802	0.712	1.11465e-97	SPG	Rtraf
1.08182e-101	0.918861	0.508	0.328	2.72597e-97	SPG	Snw1
6.18878e-101	0.634976	0.715	0.511	1.55945e-96	SPG	Ewsr1
7.46406e-101	0.710035	0.657	0.485	1.88079e-96	SPG	Prdx5
5.15852e-98	0.711268	0.724	0.655	1.29984e-93	SPG	Anapc11
2.00748e-97	0.903641	0.56	0.41	5.05845e-93	SPG	Mcm7
2.75505e-97	0.531648	0.871	0.752	6.94219e-93	SPG	Tbca
7.94855e-96	0.563391	0.786	0.707	2.00288e-91	SPG	Rpl36al
2.05135e-94	0.700041	0.642	0.462	5.16899e-90	SPG	Hspa9
9.60144e-94	0.630128	0.752	0.655	2.41937e-89	SPG	Ndufa2
2.00914e-93	0.827249	0.566	0.391	5.06262e-89	SPG	Cops3
2.03892e-93	1.00997	0.509	0.362	5.13766e-89	SPG	Sdf4
2.57075e-92	0.669832	0.711	0.641	6.47777e-88	SPG	Eif3g
4.93877e-92	0.916733	0.525	0.359	1.24447e-87	SPG	Clptm1l
7.10504e-92	0.923421	0.591	0.439	1.79033e-87	SPG	Cdc20
1.98019e-88	0.507577	0.819	0.666	4.98968e-84	SPG	Ptges3
2.23269e-88	0.920044	0.547	0.423	5.62593e-84	SPG	Ndufv1
1.77233e-87	0.979718	0.56	0.445	4.46591e-83	SPG	Map1lc3b
4.64997e-87	1.04959	0.513	0.385	1.1717e-82	SPG	Setd3
4.68376e-87	0.808981	0.564	0.389	1.18021e-82	SPG	Senp2
6.84888e-86	0.744251	0.535	0.365	1.72578e-81	SPG	Coprs
3.61241e-84	0.728917	0.657	0.556	9.10255e-80	SPG	Psmd4
9.42815e-84	0.611202	0.92	0.87	2.3757e-79	SPG	Ube2s
1.63496e-83	0.82841	0.523	0.368	4.11978e-79	SPG	Ccdc88a
2.87426e-82	0.599864	0.713	0.583	7.24255e-78	SPG	Sap18
3.40469e-82	0.722144	0.639	0.498	8.57913e-78	SPG	Eif3e
1.89406e-81	0.727509	0.619	0.449	4.77266e-77	SPG	Atp6v1d
1.03215e-80	0.689491	0.604	0.481	2.6008e-76	SPG	Ube2v2
1.76872e-80	0.546892	0.699	0.588	4.45681e-76	SPG	Arf4
2.09591e-80	1.04899	0.58	0.505	5.28128e-76	SPG	Cep83
7.2831e-80	0.586198	0.7	0.52	1.8352e-75	SPG	Strap
3.69718e-79	0.802207	0.596	0.481	9.31617e-75	SPG	Csnk2a2
4.02239e-79	0.862237	0.599	0.519	1.01356e-74	SPG	Cul5
1.25958e-78	0.899021	0.559	0.443	3.17389e-74	SPG	Ndufaf8
1.85612e-78	0.528855	0.728	0.54	4.67706e-74	SPG	Uchl3
1.94494e-78	0.767665	0.568	0.437	4.90086e-74	SPG	Btbd10
2.26927e-78	0.571449	0.784	0.753	5.7181e-74	SPG	Eif4g2
2.65132e-77	0.667103	0.629	0.467	6.6808e-73	SPG	Sod2
6.114e-75	0.902329	0.6	0.518	1.54061e-70	SPG	Cd164
2.3461e-74	0.777542	0.605	0.505	5.9117e-70	SPG	Eif2s1
8.18678e-74	0.801729	0.505	0.359	2.06291e-69	SPG	Mplkip
8.8745e-74	0.897412	0.599	0.547	2.2362e-69	SPG	Atp5g1
4.52697e-73	0.760914	0.611	0.525	1.14071e-68	SPG	Rdx
1.77169e-72	0.757698	0.534	0.406	4.4643e-68	SPG	Pdhb
2.02997e-72	0.786292	0.55	0.4	5.11513e-68	SPG	Cwc15
2.24079e-72	0.77217	0.564	0.454	5.64634e-68	SPG	Usp7
1.45098e-71	0.680052	0.581	0.443	3.65619e-67	SPG	Elavl1
6.23173e-70	0.865669	0.524	0.412	1.57027e-65	SPG	Sdhb
4.20923e-69	0.942321	0.515	0.421	1.06064e-64	SPG	Ptp4a2
2.00888e-68	0.763612	0.549	0.432	5.06196e-64	SPG	Aurkaip1
6.38394e-68	0.589172	0.688	0.574	1.60863e-63	SPG	Psmb6
1.10623e-66	0.7144	0.563	0.428	2.78747e-62	SPG	Mcrs1
9.0505e-66	0.519775	0.714	0.606	2.28054e-61	SPG	Metap2
4.284e-64	0.536985	0.66	0.534	1.07948e-59	SPG	Mrfap1
7.30246e-64	0.717742	0.602	0.539	1.84007e-59	SPG	Lsm12
1.52535e-63	0.579751	0.67	0.531	3.84359e-59	SPG	St13
5.22914e-63	0.748653	0.516	0.395	1.31764e-58	SPG	Ndufa9
8.50064e-61	0.630777	0.571	0.475	2.14199e-56	SPG	Arf5
5.09199e-60	0.728255	0.552	0.452	1.28308e-55	SPG	D8Ertd738e
4.85497e-59	0.569478	0.759	0.731	1.22335e-54	SPG	Dnajc21
6.75424e-59	0.50751	0.719	0.656	1.70193e-54	SPG	Mt2
9.35822e-59	0.655884	0.51	0.367	2.35808e-54	SPG	Ift20
1.47461e-57	0.874501	0.564	0.532	3.71572e-53	SPG	Snf8
2.78982e-56	0.648922	0.553	0.462	7.02978e-52	SPG	Akirin1
6.82907e-56	0.722551	0.503	0.392	1.72079e-51	SPG	Mycbp
4.3681e-54	0.704254	0.587	0.523	1.10067e-49	SPG	Gtf2f1
2.77654e-53	0.584554	0.674	0.651	6.99631e-49	SPG	Atp5o
2.84736e-52	0.554183	0.527	0.399	7.17478e-48	SPG	Ramac
3.13872e-50	0.750672	0.505	0.407	7.90894e-46	SPG	Psmd7
3.7195e-49	0.700525	0.545	0.461	9.37239e-45	SPG	Tomm70a
1.14429e-48	0.887683	0.538	0.487	2.88339e-44	SPG	R3hdm1
1.17774e-47	0.69735	0.541	0.47	2.96768e-43	SPG	Rer1
1.37986e-47	0.632696	0.593	0.539	3.47697e-43	SPG	Set
3.77563e-47	0.628719	0.54	0.447	9.51383e-43	SPG	Slc25a33
2.32569e-46	0.527087	0.72	0.724	5.86028e-42	SPG	Gm10076
9.18155e-46	0.597594	0.652	0.535	2.31357e-41	SPG	Fam216a
1.6645e-45	0.592661	0.523	0.409	4.1942e-41	SPG	Cenpw
2.74565e-45	0.533361	0.565	0.45	6.91848e-41	SPG	Ash2l
3.57504e-44	0.587912	0.562	0.462	9.0084e-40	SPG	Rpn2
6.13413e-44	0.724463	0.568	0.54	1.54568e-39	SPG	Nsa2
8.50285e-44	0.585739	0.588	0.508	2.14255e-39	SPG	Immt
2.53512e-43	0.638066	0.515	0.431	6.38799e-39	SPG	Mrpl35
4.5873e-43	0.595322	0.545	0.45	1.15591e-38	SPG	Birc5
1.31348e-41	0.655002	0.598	0.563	3.30971e-37	SPG	Mrpl30
8.71508e-41	0.786126	0.612	0.562	2.19603e-36	SPG	Syce3
1.8315e-39	0.584702	0.622	0.611	4.61502e-35	SPG	Csde1
2.28584e-36	0.713161	0.51	0.478	5.75986e-32	SPG	Fis1
2.51018e-34	0.564555	0.512	0.409	6.32514e-30	SPG	Pde6d
3.71404e-34	0.560191	0.523	0.453	9.35863e-30	SPG	Aimp1
3.3591e-33	0.563645	0.551	0.518	8.46427e-29	SPG	Drg1
3.87602e-30	0.638591	0.528	0.508	9.76679e-26	SPG	Adrm1
1.13874e-18	0.547981	0.525	0.505	2.86939e-14	SPG	Gsk3b
1.33491e-15	0.662208	0.49	0.506	3.36372e-11	SPG	Ergic3
0	2.91257	0.588	0.196	0	Scytes	Piwil1
0	2.8506	0.772	0.32	0	Scytes	Cdc42ep3
0	2.76002	0.653	0.236	0	Scytes	Prok2
0	2.6751	0.651	0.221	0	Scytes	Pabpc6
0	2.63541	0.727	0.23	0	Scytes	Slco6c1
0	2.62807	0.671	0.269	0	Scytes	Slc2a3
0	2.62267	0.871	0.569	0	Scytes	Atxn7l3b
0	2.57419	0.658	0.23	0	Scytes	Dnah8
0	2.56073	0.985	0.884	0	Scytes	Lyar
0	2.55394	0.662	0.206	0	Scytes	Hdgfl1
0	2.51	0.912	0.601	0	Scytes	Acyp1
0	2.50378	0.733	0.306	0	Scytes	Shcbp1l
0	2.47253	0.72	0.264	0	Scytes	Nkapl
0	2.46281	0.945	0.782	0	Scytes	Tuba3b
0	2.45411	0.601	0.134	0	Scytes	Spesp1
0	2.44662	0.567	0.123	0	Scytes	Fsip2
0	2.44253	0.714	0.284	0	Scytes	Cyct
0	2.44043	0.783	0.347	0	Scytes	Adam2
0	2.43313	0.627	0.172	0	Scytes	Ccdc39
0	2.42107	0.809	0.387	0	Scytes	Ccdc113
0	2.41494	0.714	0.304	0	Scytes	Psma8
0	2.39925	0.958	0.755	0	Scytes	Ggnbp1
0	2.39465	0.836	0.475	0	Scytes	Phospho2
0	2.39287	0.652	0.283	0	Scytes	Gm20621
0	2.38733	0.784	0.378	0	Scytes	Zpbp2
0	2.38377	0.888	0.554	0	Scytes	Psip1
0	2.37358	0.876	0.494	0	Scytes	Clgn
0	2.37292	0.907	0.54	0	Scytes	Cfap36
0	2.37185	0.63	0.252	0	Scytes	1700102P08Rik
0	2.36827	0.909	0.622	0	Scytes	1700010I14Rik
0	2.36681	0.547	0.125	0	Scytes	Adam1b
0	2.36354	0.931	0.709	0	Scytes	AA467197
0	2.35552	0.781	0.378	0	Scytes	Tmbim7
0	2.35488	0.57	0.14	0	Scytes	Ankar
0	2.3466	0.849	0.458	0	Scytes	Supt20
0	2.34601	0.708	0.281	0	Scytes	Slc22a16
0	2.3451	0.727	0.249	0	Scytes	Lrrc34
0	2.34198	0.632	0.184	0	Scytes	Galnt3
0	2.33992	0.652	0.178	0	Scytes	Ccdc173
0	2.33789	0.779	0.357	0	Scytes	Taf7l2
0	2.33416	0.704	0.283	0	Scytes	Cabcoco1
0	2.32931	0.756	0.412	0	Scytes	Ccdc38
0	2.32854	0.993	0.945	0	Scytes	Cox8c
0	2.32589	0.647	0.238	0	Scytes	Pxt1
0	2.32535	0.686	0.222	0	Scytes	Cfap53
0	2.32452	0.721	0.258	0	Scytes	Art3
0	2.31347	0.862	0.45	0	Scytes	Nphp1
0	2.31255	0.586	0.161	0	Scytes	Toporsl
0	2.29952	0.653	0.282	0	Scytes	Zmynd10
0	2.29933	0.768	0.373	0	Scytes	Spag6l
0	2.28838	0.57	0.133	0	Scytes	Iqub
0	2.28621	0.703	0.329	0	Scytes	1700029P11Rik
0	2.28561	0.963	0.818	0	Scytes	Hspa2
0	2.27911	0.855	0.484	0	Scytes	Gk2
0	2.27783	0.975	0.841	0	Scytes	Gkap1
0	2.27414	0.955	0.754	0	Scytes	March11
0	2.27285	0.67	0.236	0	Scytes	1700100I10Rik
0	2.26814	0.57	0.141	0	Scytes	Dpy19l2
0	2.26438	0.924	0.678	0	Scytes	Tbpl1
0	2.2476	0.603	0.182	0	Scytes	Glipr1l1
0	2.2446	0.809	0.418	0	Scytes	Hagh
0	2.23834	0.779	0.374	0	Scytes	Trafd1
0	2.23428	0.952	0.713	0	Scytes	Pabpc1
0	2.23324	0.981	0.843	0	Scytes	Gm3417
0	2.23281	0.555	0.125	0	Scytes	Morc2b
0	2.22259	0.832	0.46	0	Scytes	Mns1
0	2.22232	0.696	0.246	0	Scytes	Slc9b1
0	2.2176	0.549	0.116	0	Scytes	Mgat4d
0	2.21612	0.584	0.275	0	Scytes	Mllt10
0	2.21565	0.864	0.598	0	Scytes	Ddt
0	2.21507	0.855	0.5	0	Scytes	Wbp11
0	2.21504	0.782	0.357	0	Scytes	Eid3
0	2.2107	0.708	0.257	0	Scytes	Cfap45
0	2.2089	0.793	0.433	0	Scytes	Fbp1
0	2.20718	0.548	0.157	0	Scytes	Ovol2
0	2.20192	0.668	0.299	0	Scytes	Pbp2
0	2.19861	0.807	0.43	0	Scytes	4930544G11Rik
0	2.19852	0.676	0.289	0	Scytes	1700018L02Rik
0	2.19509	0.815	0.421	0	Scytes	Cox7b2
0	2.19112	0.598	0.162	0	Scytes	4930430A15Rik
0	2.18923	0.986	0.938	0	Scytes	Rsph1
0	2.18896	0.618	0.188	0	Scytes	Ttc30a2
0	2.1885	0.893	0.612	0	Scytes	Pwwp3a
0	2.18638	0.612	0.186	0	Scytes	Pde1c
0	2.17916	0.772	0.373	0	Scytes	Bbof1
0	2.17751	0.809	0.443	0	Scytes	Cklf
0	2.17747	0.539	0.132	0	Scytes	Catsper2
0	2.17444	0.778	0.396	0	Scytes	Rnf32
0	2.17252	0.62	0.256	0	Scytes	Snhg3
0	2.16992	0.773	0.401	0	Scytes	Ssmem1
0	2.1657	0.608	0.224	0	Scytes	Pbk
0	2.16285	0.731	0.329	0	Scytes	Cfap97
0	2.16015	0.769	0.351	0	Scytes	Zpbp
0	2.1599	0.665	0.239	0	Scytes	Abhd17b
0	2.15332	0.937	0.79	0	Scytes	Tmem97
0	2.15191	0.541	0.144	0	Scytes	Tkfc
0	2.15118	0.727	0.308	0	Scytes	Adad1
0	2.14931	0.646	0.215	0	Scytes	Lca5l
0	2.14833	0.957	0.757	0	Scytes	Gm11837
0	2.14506	0.576	0.139	0	Scytes	Ccdc175
0	2.14353	0.658	0.213	0	Scytes	Ccdc89
0	2.14328	0.808	0.436	0	Scytes	Dynlt1f
0	2.13648	0.638	0.229	0	Scytes	Flywch1
0	2.13436	0.981	0.879	0	Scytes	Spink2
0	2.13121	0.676	0.264	0	Scytes	Ccdc65
0	2.12918	0.934	0.715	0	Scytes	Tuba3a
0	2.12686	0.594	0.171	0	Scytes	1700018F24Rik
0	2.12624	0.62	0.212	0	Scytes	Znhit3
0	2.12038	0.542	0.136	0	Scytes	4930550C14Rik
0	2.11664	0.617	0.201	0	Scytes	Spdya
0	2.11516	0.623	0.209	0	Scytes	Lrrc6
0	2.11077	0.502	0.122	0	Scytes	Gpr160
0	2.11027	0.561	0.182	0	Scytes	Cfap161
0	2.10341	0.649	0.231	0	Scytes	Mzt2
0	2.0999	0.702	0.295	0	Scytes	Ncbp1
0	2.09908	0.619	0.2	0	Scytes	Cep72
0	2.09886	0.788	0.432	0	Scytes	1700012B09Rik
0	2.09637	0.721	0.304	0	Scytes	Sephs2
0	2.09392	0.57	0.173	0	Scytes	Tdrd6
0	2.09165	0.696	0.274	0	Scytes	Dynlrb2
0	2.08994	0.657	0.245	0	Scytes	Irak1bp1
0	2.08965	0.53	0.129	0	Scytes	Gm4871
0	2.08812	0.854	0.602	0	Scytes	Pabpc2
0	2.08636	0.728	0.353	0	Scytes	Fam178b
0	2.08293	0.968	0.816	0	Scytes	Nasp
0	2.0824	0.62	0.296	0	Scytes	Gmcl1
0	2.0806	0.646	0.261	0	Scytes	Nlrp14
0	2.08017	0.849	0.561	0	Scytes	Cfap298
0	2.07783	0.881	0.585	0	Scytes	1700018B24Rik
0	2.06729	0.818	0.553	0	Scytes	Mesp1
0	2.06447	0.735	0.35	0	Scytes	Arl3
0	2.05847	0.566	0.151	0	Scytes	Kctd19
0	2.04562	0.79	0.42	0	Scytes	Ift43
0	2.04476	0.937	0.798	0	Scytes	Calm1
0	2.04084	0.785	0.383	0	Scytes	Larp7
0	2.03836	0.629	0.25	0	Scytes	Pcbp3
0	2.03712	0.598	0.182	0	Scytes	Spag16
0	2.03442	0.513	0.133	0	Scytes	Ccdc42
0	2.03377	0.569	0.188	0	Scytes	Hsf5
0	2.031	0.582	0.201	0	Scytes	4930455B14Rik
0	2.03069	0.654	0.248	0	Scytes	Pde8a
0	2.03	0.79	0.395	0	Scytes	Glt8d1
0	2.02813	0.667	0.288	0	Scytes	Pom121l12
0	2.02502	0.707	0.294	0	Scytes	Nipbl
0	2.02368	0.638	0.251	0	Scytes	Spata16
0	2.0229	0.513	0.139	0	Scytes	Trpd52l3
0	2.02142	0.814	0.517	0	Scytes	1700010B08Rik
0	2.01043	0.75	0.402	0	Scytes	Mif4gd
0	2.00606	0.739	0.341	0	Scytes	Amn1
0	1.9975	0.748	0.385	0	Scytes	Thoc7
0	1.99637	0.745	0.394	0	Scytes	Dyrk3
0	1.9924	0.623	0.262	0	Scytes	Aurka
0	1.99227	0.702	0.333	0	Scytes	Pfn4
0	1.99006	0.674	0.299	0	Scytes	Izumo4
0	1.98878	0.758	0.468	0	Scytes	Pdzd9
0	1.98723	0.623	0.257	0	Scytes	Rdh11
0	1.98619	0.736	0.388	0	Scytes	Nxt1
0	1.98585	0.644	0.245	0	Scytes	Wfdc15a
0	1.98503	0.752	0.449	0	Scytes	Diablo
0	1.98389	0.564	0.193	0	Scytes	Tekt3
0	1.98053	0.775	0.412	0	Scytes	Lrwd1
0	1.97974	0.626	0.305	0	Scytes	Tesmin
0	1.97971	0.749	0.401	0	Scytes	Ccl27a
0	1.97969	0.564	0.185	0	Scytes	Alx1
0	1.97766	0.567	0.154	0	Scytes	Cep126
0	1.97366	0.537	0.134	0	Scytes	Tdrd7
0	1.97228	0.68	0.289	0	Scytes	Exosc3
0	1.97138	0.702	0.276	0	Scytes	Lztfl1
0	1.97065	0.542	0.142	0	Scytes	Dlat
0	1.96931	0.646	0.346	0	Scytes	Gtsf2
0	1.96868	0.548	0.172	0	Scytes	4931417E11Rik
0	1.96848	0.532	0.147	0	Scytes	Drc3
0	1.96818	0.629	0.258	0	Scytes	Khdrbs3
0	1.96579	0.783	0.458	0	Scytes	Stpg4
0	1.96474	0.717	0.353	0	Scytes	Ccdc96
0	1.96296	0.559	0.211	0	Scytes	6430531B16Rik
0	1.9625	0.585	0.19	0	Scytes	Cog6
0	1.96144	0.61	0.203	0	Scytes	Wbp4
0	1.96137	0.507	0.298	0	Scytes	Fam24a
0	1.96137	0.793	0.456	0	Scytes	Txnrd3
0	1.95971	0.609	0.221	0	Scytes	Armt1
0	1.9587	0.556	0.169	0	Scytes	Flacc1
0	1.95826	0.503	0.172	0	Scytes	Fsip1
0	1.95805	0.674	0.341	0	Scytes	Ppp3ca
0	1.95507	0.786	0.411	0	Scytes	Ddx4
0	1.9549	0.733	0.324	0	Scytes	Gm128
0	1.95445	0.501	0.135	0	Scytes	Fam227b
0	1.95417	0.521	0.163	0	Scytes	Speer2
0	1.95282	0.942	0.772	0	Scytes	Cenpv
0	1.94968	0.823	0.506	0	Scytes	Tekt1
0	1.94891	0.513	0.141	0	Scytes	2700049A03Rik
0	1.94861	0.609	0.217	0	Scytes	Cfap299
0	1.94623	0.599	0.242	0	Scytes	1700026D11Rik
0	1.94237	0.59	0.215	0	Scytes	Ccdc83
0	1.92855	0.57	0.197	0	Scytes	Ccdc130
0	1.92508	0.529	0.144	0	Scytes	Katnal2
0	1.92504	0.702	0.382	0	Scytes	Tekt4
0	1.92364	0.767	0.424	0	Scytes	Pnpla2
0	1.92244	0.5	0.261	0	Scytes	Tex36
0	1.92151	0.837	0.531	0	Scytes	Ddx25
0	1.92032	0.557	0.155	0	Scytes	Nme7
0	1.91961	0.752	0.409	0	Scytes	Ccdc60
0	1.91874	0.798	0.487	0	Scytes	Usp1
0	1.90391	0.881	0.679	0	Scytes	Dmrtb1
0	1.89827	0.875	0.641	0	Scytes	Chrac1
0	1.89643	0.604	0.216	0	Scytes	4930444P10Rik
0	1.89636	0.79	0.445	0	Scytes	Fyttd1
0	1.89532	0.71	0.315	0	Scytes	Ccnb2
0	1.89463	0.945	0.78	0	Scytes	Ldhal6b
0	1.89259	0.517	0.201	0	Scytes	Ccdc178
0	1.89072	0.928	0.734	0	Scytes	Vdac2
0	1.88728	0.523	0.202	0	Scytes	4930568E12Rik
0	1.88702	0.596	0.236	0	Scytes	1700001G11Rik
0	1.88442	0.564	0.178	0	Scytes	Ruvbl2
0	1.88373	0.838	0.519	0	Scytes	Lypd4
0	1.88248	0.697	0.304	0	Scytes	Ccpg1os
0	1.88133	0.816	0.531	0	Scytes	Morn5
0	1.88051	0.717	0.409	0	Scytes	Stk33
0	1.8795	0.624	0.257	0	Scytes	Ttc25
0	1.87908	0.596	0.228	0	Scytes	Trim69
0	1.87883	0.625	0.253	0	Scytes	Efhc1
0	1.87806	0.918	0.783	0	Scytes	Cox6b2
0	1.87325	0.714	0.334	0	Scytes	Ahi1
0	1.86997	0.663	0.304	0	Scytes	1700108J01Rik
0	1.86948	0.579	0.186	0	Scytes	Mtmr6
0	1.86764	0.535	0.168	0	Scytes	Acr
0	1.86761	0.667	0.3	0	Scytes	Trim27
0	1.86681	0.705	0.374	0	Scytes	Tekt2
0	1.86574	0.769	0.529	0	Scytes	Ankrd54
0	1.86533	0.562	0.179	0	Scytes	Rhbdd3
0	1.86432	0.823	0.572	0	Scytes	Aprt
0	1.86279	0.593	0.197	0	Scytes	Dnal4
0	1.85911	0.515	0.132	0	Scytes	Ralgds
0	1.85868	0.65	0.306	0	Scytes	1700003H04Rik
0	1.85792	0.883	0.64	0	Scytes	Catsperz
0	1.85625	0.623	0.247	0	Scytes	Ube2u
0	1.85575	0.72	0.424	0	Scytes	1700020D05Rik
0	1.85146	0.516	0.177	0	Scytes	Grtp1
0	1.85137	0.875	0.593	0	Scytes	Tctex1d2
0	1.84965	0.638	0.234	0	Scytes	Ankrd7
0	1.84896	0.632	0.298	0	Scytes	Plpp1
0	1.84825	0.606	0.251	0	Scytes	Vit
0	1.84686	0.786	0.485	0	Scytes	Vps26a
0	1.84658	0.723	0.321	0	Scytes	Pdha2
0	1.84534	0.586	0.206	0	Scytes	Ppp3cc
0	1.84529	0.635	0.301	0	Scytes	Sdf2l1
0	1.8446	0.552	0.169	0	Scytes	Ints10
0	1.8441	0.662	0.274	0	Scytes	Pex13
0	1.84263	0.706	0.416	0	Scytes	Mad2l2
0	1.84073	0.599	0.259	0	Scytes	Fam118b
0	1.83746	0.904	0.705	0	Scytes	Ldha
0	1.83711	0.541	0.191	0	Scytes	Pfkp
0	1.83486	0.562	0.2	0	Scytes	Fam170a
0	1.83421	0.596	0.236	0	Scytes	Ptpdc1
0	1.83388	0.719	0.369	0	Scytes	B230118H07Rik
0	1.83362	0.728	0.455	0	Scytes	Rasl2-9
0	1.82767	0.851	0.639	0	Scytes	1700028J19Rik
0	1.81932	0.687	0.403	0	Scytes	Smpd5
0	1.81762	0.626	0.273	0	Scytes	Gm31072
0	1.8169	0.734	0.378	0	Scytes	1700019A02Rik
0	1.81328	0.968	0.836	0	Scytes	Hsp90aa1
0	1.81059	0.771	0.389	0	Scytes	Suclg1
0	1.80651	0.727	0.419	0	Scytes	Bcap29
0	1.80612	0.576	0.208	0	Scytes	Mrpl39
0	1.80227	0.814	0.52	0	Scytes	Tomm22
0	1.79971	0.739	0.476	0	Scytes	1700051A21Rik
0	1.79833	0.602	0.249	0	Scytes	H2afy
0	1.79412	0.802	0.516	0	Scytes	Insl6
0	1.79368	0.746	0.406	0	Scytes	B9d1
0	1.79305	0.675	0.283	0	Scytes	Cnot4
0	1.79298	0.697	0.355	0	Scytes	Pttg1
0	1.7922	0.743	0.421	0	Scytes	Fam216a
0	1.79192	0.856	0.596	0	Scytes	Rp9
0	1.79044	0.601	0.224	0	Scytes	Atxn2l
0	1.78796	0.751	0.423	0	Scytes	2300009A05Rik
0	1.78518	0.857	0.614	0	Scytes	Acrbp
0	1.78478	0.529	0.19	0	Scytes	Cdkn2d
0	1.77984	0.556	0.212	0	Scytes	Dcaf7
0	1.77952	0.513	0.175	0	Scytes	Rsph6a
0	1.7752	0.71	0.413	0	Scytes	Nop9
0	1.77517	0.848	0.574	0	Scytes	Cfap206
0	1.77434	0.519	0.161	0	Scytes	Boll
0	1.77105	0.926	0.758	0	Scytes	Larp1b
0	1.76846	0.878	0.782	0	Scytes	Calm2
0	1.76809	0.521	0.145	0	Scytes	Tbp
0	1.76715	0.753	0.497	0	Scytes	Efhd1
0	1.76549	0.567	0.255	0	Scytes	Tomm20l
0	1.76174	0.588	0.228	0	Scytes	Vrk3
0	1.76166	0.577	0.242	0	Scytes	Pik3ip1
0	1.75999	0.67	0.326	0	Scytes	Cds1
0	1.75828	0.616	0.216	0	Scytes	Golga4
0	1.75753	0.615	0.295	0	Scytes	Prps1l1
0	1.75416	0.852	0.571	0	Scytes	Ptges3
0	1.7539	0.986	0.922	0	Scytes	Rbakdn
0	1.75332	0.618	0.306	0	Scytes	Mpi
0	1.74698	0.772	0.419	0	Scytes	Selenos
0	1.74447	0.703	0.383	0	Scytes	Chmp2b
0	1.74245	0.762	0.431	0	Scytes	Gtf2a1l
0	1.74197	0.585	0.19	0	Scytes	Usp8
0	1.7417	0.667	0.278	0	Scytes	Krcc1
0	1.74069	0.871	0.654	0	Scytes	Sccpdh
0	1.7388	0.741	0.393	0	Scytes	Gtf2e2
0	1.73493	0.633	0.35	0	Scytes	Nxn
0	1.73439	0.596	0.194	0	Scytes	Nol8
0	1.73332	0.515	0.16	0	Scytes	Armc3
0	1.73071	0.688	0.348	0	Scytes	Phf10
0	1.73048	0.563	0.267	0	Scytes	1700029M20Rik
0	1.72842	0.751	0.456	0	Scytes	Syngr4
0	1.72711	0.854	0.585	0	Scytes	Cct4
0	1.72652	0.603	0.298	0	Scytes	Enkur
0	1.72233	0.541	0.157	0	Scytes	Rsrc1
0	1.72204	0.578	0.256	0	Scytes	Coprs
0	1.72176	0.77	0.446	0	Scytes	Med28
0	1.71998	0.779	0.565	0	Scytes	Ndufaf3
0	1.71747	0.629	0.3	0	Scytes	Tmem89
0	1.71678	0.549	0.218	0	Scytes	Lancl2
0	1.71584	0.746	0.474	0	Scytes	Bscl2
0	1.71481	0.662	0.332	0	Scytes	Itgb3bp
0	1.71476	0.787	0.472	0	Scytes	Gmps
0	1.71237	0.731	0.448	0	Scytes	Psmc3ip
0	1.70821	0.637	0.276	0	Scytes	Sept10
0	1.70782	0.738	0.423	0	Scytes	Fdft1
0	1.70655	0.952	0.811	0	Scytes	Serf1
0	1.70645	0.637	0.269	0	Scytes	Rwdd4a
0	1.70589	0.655	0.29	0	Scytes	Qrich1
0	1.70105	0.977	0.921	0	Scytes	Morf4l1
0	1.69843	0.567	0.252	0	Scytes	Ift46
0	1.69042	0.685	0.349	0	Scytes	Mrpl53
0	1.68664	0.582	0.249	0	Scytes	Slc30a3
0	1.6831	0.532	0.187	0	Scytes	Cenpu
0	1.6829	0.989	0.925	0	Scytes	Ybx3
0	1.68258	0.671	0.34	0	Scytes	Mroh4
0	1.68214	0.558	0.255	0	Scytes	5830448L01Rik
0	1.68192	0.642	0.295	0	Scytes	C2cd6
0	1.68142	0.566	0.235	0	Scytes	Ap1m1
0	1.68123	0.685	0.417	0	Scytes	1700006J14Rik
0	1.67531	0.549	0.183	0	Scytes	A430005L14Rik
0	1.67519	0.617	0.32	0	Scytes	D030056L22Rik
0	1.6736	0.557	0.227	0	Scytes	Ttc4
0	1.67288	0.776	0.418	0	Scytes	Uchl3
0	1.67201	0.504	0.138	0	Scytes	Hirip3
0	1.67081	0.587	0.195	0	Scytes	Cep290
0	1.67	0.678	0.342	0	Scytes	Cdca3
0	1.66531	0.869	0.661	0	Scytes	Sucla2
0	1.65927	0.667	0.314	0	Scytes	Bbip1
0	1.65916	0.586	0.25	0	Scytes	Nemp1
0	1.65545	0.622	0.269	0	Scytes	Cfap20
0	1.6538	0.538	0.206	0	Scytes	Dmrtc2
0	1.65312	0.622	0.238	0	Scytes	Pmpcb
0	1.64772	0.91	0.746	0	Scytes	Cetn4
0	1.64755	0.553	0.196	0	Scytes	Daxx
0	1.64644	0.59	0.207	0	Scytes	Insig2
0	1.64476	0.672	0.389	0	Scytes	Wdr48
0	1.64413	0.589	0.251	0	Scytes	Ep400
0	1.64181	0.574	0.233	0	Scytes	Thap4
0	1.63716	0.662	0.37	0	Scytes	Fbxo36
0	1.63655	0.53	0.248	0	Scytes	Nubp2
0	1.63504	0.621	0.246	0	Scytes	Gtf2b
0	1.62913	0.937	0.814	0	Scytes	H2afz
0	1.62786	0.627	0.265	0	Scytes	Senp2
0	1.62769	0.632	0.293	0	Scytes	Sppl3
0	1.62681	0.757	0.386	0	Scytes	Ewsr1
0	1.62574	0.577	0.298	0	Scytes	Gm42918
0	1.6252	0.714	0.476	0	Scytes	Tprn
0	1.6219	0.557	0.234	0	Scytes	Wdr60
0	1.62111	0.894	0.639	0	Scytes	BC051142
0	1.62054	0.546	0.196	0	Scytes	Ankrd13a
0	1.61972	0.527	0.208	0	Scytes	Immp2l
0	1.61972	0.561	0.219	0	Scytes	Pias4
0	1.61876	0.637	0.28	0	Scytes	Pde6d
0	1.61738	0.522	0.226	0	Scytes	Rsph3a
0	1.61448	0.635	0.33	0	Scytes	Ak2
0	1.61381	0.857	0.62	0	Scytes	Fkbp4
0	1.61295	0.715	0.419	0	Scytes	Ift74
0	1.60998	0.754	0.452	0	Scytes	Gmfb
0	1.60964	0.751	0.401	0	Scytes	Strap
0	1.60902	0.687	0.323	0	Scytes	Atp6v1d
0	1.60665	0.519	0.198	0	Scytes	Oit1
0	1.60097	0.535	0.226	0	Scytes	Ppp1r35
0	1.59939	0.746	0.415	0	Scytes	St13
0	1.5988	0.525	0.178	0	Scytes	Tmem230
0	1.59813	0.556	0.199	0	Scytes	Sdhaf4
0	1.59757	0.628	0.243	0	Scytes	Mdm2
0	1.59671	0.636	0.418	0	Scytes	Cks2
0	1.59561	0.594	0.31	0	Scytes	Capza1
0	1.59446	0.544	0.184	0	Scytes	Sec23ip
0	1.59382	0.53	0.144	0	Scytes	Phtf1
0	1.59252	0.514	0.173	0	Scytes	Nckap1
0	1.59154	0.618	0.236	0	Scytes	Med7
0	1.59099	0.75	0.457	0	Scytes	Ggnbp2
0	1.58998	0.58	0.233	0	Scytes	Tbc1d15
0	1.58995	0.832	0.553	0	Scytes	Mt2
0	1.58984	0.535	0.194	0	Scytes	Prc1
0	1.58618	0.92	0.765	0	Scytes	Cmtm2a
0	1.58554	0.508	0.193	0	Scytes	Msl3l2
0	1.58514	0.563	0.204	0	Scytes	Setx
0	1.58487	0.644	0.278	0	Scytes	Acp1
0	1.58168	0.91	0.768	0	Scytes	Ppp3r2
0	1.57827	0.764	0.518	0	Scytes	Gm2762
0	1.57804	0.921	0.777	0	Scytes	Srp14
0	1.57608	0.654	0.303	0	Scytes	Brdt
0	1.57463	0.692	0.348	0	Scytes	Arl6ip6
0	1.57262	0.672	0.315	0	Scytes	Cdc20
0	1.57247	0.531	0.189	0	Scytes	Elf2
0	1.572	0.669	0.376	0	Scytes	Haus1
0	1.57005	0.552	0.205	0	Scytes	Commd1
0	1.56996	0.611	0.299	0	Scytes	Rsph9
0	1.56985	0.768	0.509	0	Scytes	Ciapin1
0	1.56752	0.534	0.206	0	Scytes	Fbxw9
0	1.56629	0.51	0.176	0	Scytes	Sugp2
0	1.56504	0.557	0.229	0	Scytes	Dr1
0	1.56422	0.525	0.191	0	Scytes	Ccdc34
0	1.56404	0.513	0.148	0	Scytes	Arl6
0	1.56382	0.506	0.201	0	Scytes	Lrrc73
0	1.56269	0.995	0.948	0	Scytes	Ropn1l
0	1.55931	0.989	0.941	0	Scytes	Ybx1
0	1.55382	0.534	0.202	0	Scytes	Dll3
0	1.55214	0.53	0.214	0	Scytes	Hacd1
0	1.55202	0.568	0.251	0	Scytes	Trim24
0	1.55039	0.875	0.699	0	Scytes	Dnaaf1
0	1.54961	0.527	0.214	0	Scytes	Cenpn
0	1.54673	0.593	0.309	0	Scytes	Wbp2
0	1.54616	0.527	0.182	0	Scytes	Gng10
0	1.54547	0.69	0.378	0	Scytes	Fam50b
0	1.54501	0.753	0.483	0	Scytes	Rtn3
0	1.54487	0.847	0.64	0	Scytes	Nop10
0	1.54487	0.525	0.224	0	Scytes	Cstf1
0	1.54418	0.548	0.273	0	Scytes	Abcc3
0	1.54224	0.706	0.443	0	Scytes	Wdr12
0	1.5406	0.583	0.298	0	Scytes	Ntpcr
0	1.54038	0.806	0.512	0	Scytes	Rnf7
0	1.54036	0.721	0.407	0	Scytes	Snrpc
0	1.53171	0.841	0.611	0	Scytes	Pam16
0	1.52716	0.731	0.404	0	Scytes	Cetn3
0	1.5261	0.728	0.461	0	Scytes	Dpep3
0	1.52431	0.964	0.856	0	Scytes	Dkkl1
0	1.52214	0.614	0.293	0	Scytes	Bola3
0	1.52198	0.819	0.611	0	Scytes	Ube2d2b
0	1.51767	0.558	0.219	0	Scytes	Mrpl1
0	1.51689	0.622	0.357	0	Scytes	Cd320
0	1.51627	0.6	0.313	0	Scytes	Ccdc192
0	1.5144	0.664	0.331	0	Scytes	Ash2l
0	1.51405	0.809	0.523	0	Scytes	Tomm7
0	1.51401	0.547	0.195	0	Scytes	Ubr5
0	1.51232	0.528	0.193	0	Scytes	1700020N01Rik
0	1.51182	0.595	0.314	0	Scytes	Fam98c
0	1.51117	0.58	0.229	0	Scytes	Tpp2
0	1.50862	0.564	0.237	0	Scytes	Arl8b
0	1.50843	0.562	0.237	0	Scytes	Cebpg
0	1.50779	0.862	0.658	0	Scytes	Ndufc1
0	1.50689	0.69	0.376	0	Scytes	Cir1
0	1.5058	0.625	0.289	0	Scytes	Cenpw
0	1.50202	0.605	0.252	0	Scytes	Klhdc2
0	1.50182	0.556	0.31	0	Scytes	Gm50240
0	1.50004	0.756	0.532	0	Scytes	Smc4
0	1.49937	0.662	0.422	0	Scytes	Pbx4
0	1.49868	0.809	0.617	0	Scytes	Usp2
0	1.49366	0.886	0.627	0	Scytes	Srp9
0	1.49051	0.502	0.193	0	Scytes	Tada3
0	1.49019	0.55	0.211	0	Scytes	Rexo2
0	1.48783	0.619	0.349	0	Scytes	Gps1
0	1.48701	0.534	0.24	0	Scytes	Lyrm1
0	1.48006	0.691	0.327	0	Scytes	Sf3b2
0	1.47701	0.679	0.419	0	Scytes	Slc2a5
0	1.4742	0.631	0.283	0	Scytes	Ddx46
0	1.47281	0.67	0.299	0	Scytes	Ubxn4
0	1.47275	0.555	0.283	0	Scytes	Elp5
0	1.47032	0.846	0.569	0	Scytes	Gtf2a2
0	1.46937	0.501	0.178	0	Scytes	Rnft1
0	1.46854	0.804	0.568	0	Scytes	Ndufb5
0	1.46804	0.607	0.353	0	Scytes	Cdkn2c
0	1.46707	0.872	0.679	0	Scytes	Cct7
0	1.46196	0.66	0.426	0	Scytes	Myl10
0	1.46115	0.897	0.753	0	Scytes	Cmtm2b
0	1.46047	0.706	0.46	0	Scytes	Trim28
0	1.45954	0.661	0.42	0	Scytes	Fbxw5
0	1.45943	0.637	0.346	0	Scytes	Birc5
0	1.45683	0.627	0.246	0	Scytes	Pdcd4
0	1.45602	0.599	0.236	0	Scytes	Actl6a
0	1.45519	0.554	0.221	0	Scytes	Ezh2
0	1.4537	0.695	0.351	0	Scytes	Creld2
0	1.44948	0.687	0.347	0	Scytes	Tmbim4
0	1.44711	0.715	0.514	0	Scytes	Crat
0	1.44668	0.503	0.223	0	Scytes	1700088E04Rik
0	1.44249	0.544	0.233	0	Scytes	Tm2d2
0	1.44117	0.782	0.576	0	Scytes	Spata1
0	1.43918	0.504	0.174	0	Scytes	Ccs
0	1.43661	0.835	0.639	0	Scytes	Atp6v1g1
0	1.43542	0.522	0.223	0	Scytes	Lrrc59
0	1.43328	0.749	0.502	0	Scytes	Ube2l3
0	1.43138	0.878	0.678	0	Scytes	Lsm2
0	1.43124	0.533	0.217	0	Scytes	Smarca2
0	1.43028	0.686	0.347	0	Scytes	Hspa9
0	1.42881	0.588	0.291	0	Scytes	Nsun2
0	1.42557	0.606	0.281	0	Scytes	Cops3
0	1.42416	0.635	0.318	0	Scytes	Sf3b4
0	1.42371	0.787	0.577	0	Scytes	Nsmce1
0	1.42291	0.82	0.524	0	Scytes	Eif2s2
0	1.42231	0.594	0.306	0	Scytes	Fnta
0	1.42153	0.636	0.371	0	Scytes	Haus4
0	1.42064	0.791	0.546	0	Scytes	Zc3h14
0	1.41935	0.943	0.831	0	Scytes	Ube2s
0	1.41768	0.654	0.425	0	Scytes	Itgae
0	1.41495	0.705	0.458	0	Scytes	Crem
0	1.41453	0.513	0.24	0	Scytes	Enkd1
0	1.41356	0.587	0.259	0	Scytes	Fam174a
0	1.41277	0.789	0.507	0	Scytes	Chic2
0	1.41249	0.524	0.245	0	Scytes	Cby1
0	1.41028	0.544	0.26	0	Scytes	Cdca8
0	1.4099	0.665	0.339	0	Scytes	Ndufb1-ps
0	1.40821	0.504	0.241	0	Scytes	Dis3l
0	1.40818	0.518	0.198	0	Scytes	Phf1
0	1.40657	0.827	0.595	0	Scytes	Timm8b
0	1.40585	0.975	0.938	0	Scytes	Ran
0	1.40459	0.613	0.262	0	Scytes	Ik
0	1.40455	0.532	0.229	0	Scytes	Zbtb44
0	1.40431	0.569	0.241	0	Scytes	Ctnnbl1
0	1.4041	0.662	0.381	0	Scytes	Sugt1
0	1.40385	0.548	0.206	0	Scytes	Fam92a
0	1.40147	0.559	0.316	0	Scytes	Rsbn1
0	1.4008	0.883	0.686	0	Scytes	Tbca
0	1.40074	0.803	0.586	0	Scytes	Prdx6b
0	1.40054	0.635	0.4	0	Scytes	Sbds
0	1.39978	0.542	0.204	0	Scytes	Dync1i2
0	1.39939	0.843	0.727	0	Scytes	Hdgf
0	1.39514	0.787	0.602	0	Scytes	Tex22
0	1.39493	0.514	0.287	0	Scytes	Tsga8
0	1.39462	0.923	0.811	0	Scytes	Psmc3
0	1.39425	0.7	0.469	0	Scytes	Rnf187
0	1.39253	0.55	0.193	0	Scytes	Hdac1
0	1.39251	0.802	0.586	0	Scytes	1700123L14Rik
0	1.3905	0.876	0.712	0	Scytes	Vdac3
0	1.38681	0.584	0.258	0	Scytes	Adss
0	1.38489	0.687	0.352	0	Scytes	Sod2
0	1.38358	0.616	0.254	0	Scytes	Srp19
0	1.38329	0.512	0.226	0	Scytes	Retreg2
0	1.37985	0.652	0.454	0	Scytes	1700025F22Rik
0	1.37901	0.546	0.25	0	Scytes	Dnpep
0	1.3764	0.55	0.199	0	Scytes	Tusc3
0	1.3746	0.772	0.61	0	Scytes	1700037H04Rik
0	1.37396	0.564	0.277	0	Scytes	Ddx20
0	1.37009	0.678	0.33	0	Scytes	Matr3
0	1.36829	0.719	0.463	0	Scytes	Adam32
0	1.36782	0.553	0.231	0	Scytes	Idi1
0	1.36616	0.651	0.397	0	Scytes	Rb1cc1
0	1.3634	0.785	0.503	0	Scytes	Mrpl20
0	1.36171	0.598	0.305	0	Scytes	Ndufs2
0	1.36002	0.652	0.426	0	Scytes	Tarbp2
0	1.35984	0.764	0.534	0	Scytes	Cct5
0	1.35234	0.647	0.312	0	Scytes	Brd2
0	1.35057	0.597	0.273	0	Scytes	Dtymk
0	1.34978	0.622	0.377	0	Scytes	Cops7a
0	1.34908	0.549	0.278	0	Scytes	Tcte3
0	1.34855	0.788	0.574	0	Scytes	Ccdc30
0	1.34765	0.689	0.465	0	Scytes	Gorasp2
0	1.34706	0.643	0.352	0	Scytes	Hadha
0	1.34641	0.543	0.238	0	Scytes	Hypk
0	1.34309	0.64	0.313	0	Scytes	Mcrs1
0	1.34252	0.664	0.42	0	Scytes	1700110I01Rik
0	1.341	0.747	0.563	0	Scytes	Stk39
0	1.3409	0.566	0.214	0	Scytes	Thoc1
0	1.33563	0.534	0.205	0	Scytes	Ndufaf2
0	1.3354	0.57	0.236	0	Scytes	Iscu
0	1.33454	0.573	0.255	0	Scytes	Stag3
0	1.33423	0.766	0.451	0	Scytes	Nudt21
0	1.33257	0.733	0.451	0	Scytes	Plaat1
0	1.33216	1	0.996	0	Scytes	Ldhc
0	1.33067	0.511	0.225	0	Scytes	Gm5142
0	1.33051	0.59	0.383	0	Scytes	Peli2
0	1.32987	0.608	0.334	0	Scytes	Tram1
0	1.32783	0.778	0.569	0	Scytes	Gykl1
0	1.32673	0.615	0.335	0	Scytes	Med9
0	1.32572	0.625	0.386	0	Scytes	Gm48168
0	1.32412	0.646	0.325	0	Scytes	Txndc9
0	1.32379	0.764	0.538	0	Scytes	Polr1d
0	1.31921	0.619	0.353	0	Scytes	Mmadhc
0	1.31581	0.547	0.214	0	Scytes	Smc5
0	1.31277	0.819	0.633	0	Scytes	Cct3
0	1.31234	0.73	0.417	0	Scytes	Arpc1a
0	1.31216	0.942	0.838	0	Scytes	Cox5a
0	1.31149	0.544	0.218	0	Scytes	Snw1
0	1.30862	0.503	0.17	0	Scytes	Wac
0	1.30598	0.811	0.504	0	Scytes	Dnaja1
0	1.30415	0.683	0.413	0	Scytes	Cyth2
0	1.30347	0.848	0.658	0	Scytes	Mael
0	1.30278	0.531	0.234	0	Scytes	Eapp
0	1.29924	0.571	0.327	0	Scytes	Mrpl24
0	1.2984	0.722	0.548	0	Scytes	Dazap1
0	1.29626	0.754	0.516	0	Scytes	Nectin3
0	1.29578	0.528	0.266	0	Scytes	Ssna1
0	1.29228	0.879	0.682	0	Scytes	Cox6c
0	1.28901	0.573	0.245	0	Scytes	Mplkip
0	1.28885	0.798	0.567	0	Scytes	Atp5j
0	1.28677	0.724	0.482	0	Scytes	Rbmxl2
0	1.28544	0.765	0.569	0	Scytes	Chchd6
0	1.28533	0.593	0.242	0	Scytes	Kdm1a
0	1.28511	0.743	0.574	0	Scytes	Trim37
0	1.28149	0.56	0.267	0	Scytes	Cisd1
0	1.28095	0.584	0.336	0	Scytes	Msl1
0	1.27904	0.591	0.346	0	Scytes	Trmt10a
0	1.2785	0.606	0.301	0	Scytes	Immp1l
0	1.2725	0.546	0.319	0	Scytes	Kpna6
0	1.27046	0.519	0.225	0	Scytes	Vps28
0	1.26983	0.749	0.545	0	Scytes	Ranbp9
0	1.26977	0.521	0.179	0	Scytes	Pa2g4
0	1.26938	0.508	0.217	0	Scytes	Hnrnpll
0	1.26861	0.511	0.199	0	Scytes	Bub3
0	1.26816	0.602	0.311	0	Scytes	Mcm7
0	1.26801	0.532	0.241	0	Scytes	Tbcc
0	1.26782	0.947	0.876	0	Scytes	Hsbp1
0	1.26721	0.563	0.266	0	Scytes	Slirp
0	1.26678	0.909	0.836	0	Scytes	Rpl39l
0	1.26454	0.572	0.276	0	Scytes	Chchd7
0	1.26407	0.983	0.957	0	Scytes	Tcp1
0	1.2626	0.569	0.25	0	Scytes	Clptm1l
0	1.26095	0.896	0.759	0	Scytes	Mtch2
0	1.25811	0.649	0.37	0	Scytes	Ndufb10
0	1.25636	0.558	0.27	0	Scytes	Spg7
0	1.25415	0.701	0.491	0	Scytes	Cdkn3
0	1.25312	0.561	0.204	0	Scytes	Acin1
0	1.25195	0.614	0.286	0	Scytes	Cwc15
0	1.25171	0.575	0.248	0	Scytes	Utp18
0	1.2477	0.95	0.846	0	Scytes	Calm3
0	1.24633	0.749	0.474	0	Scytes	Ndufs5
0	1.24329	0.508	0.213	0	Scytes	Znrd2
0	1.24268	0.687	0.452	0	Scytes	Mcrip1
0	1.24057	0.766	0.521	0	Scytes	Metap2
0	1.23831	0.571	0.248	0	Scytes	Timm17a
0	1.23797	0.643	0.362	0	Scytes	Rpn2
0	1.23369	0.613	0.372	0	Scytes	Med9os
0	1.23309	0.523	0.195	0	Scytes	Ebna1bp2
0	1.22994	0.806	0.649	0	Scytes	Exosc5
0	1.22965	0.805	0.666	0	Scytes	Tcea2
0	1.22908	0.535	0.224	0	Scytes	Chchd1
0	1.22693	0.531	0.213	0	Scytes	Pcna
0	1.22547	0.638	0.399	0	Scytes	Pfdn1
0	1.2232	0.513	0.179	0	Scytes	Rnf34
0	1.21584	0.589	0.361	0	Scytes	Baiap2
0	1.21377	0.729	0.508	0	Scytes	Smim14
0	1.21303	0.648	0.31	0	Scytes	Zcrb1
0	1.21253	0.736	0.554	0	Scytes	Dctn2
0	1.21064	0.565	0.266	0	Scytes	Ccdc88a
0	1.21037	0.52	0.287	0	Scytes	Dut
0	1.20946	0.65	0.342	0	Scytes	Psmb5
0	1.20815	0.81	0.678	0	Scytes	Kif2a
0	1.20795	0.54	0.234	0	Scytes	Sf1
0	1.207	0.793	0.634	0	Scytes	Rnf19b
0	1.20671	0.57	0.355	0	Scytes	Zfp992
0	1.20643	0.544	0.245	0	Scytes	Znrd1
0	1.20567	0.502	0.243	0	Scytes	Ube2t
0	1.20567	0.724	0.433	0	Scytes	Uqcrb
0	1.20538	0.547	0.18	0	Scytes	Sycp2
0	1.20446	0.829	0.709	0	Scytes	Znhit1
0	1.20417	0.95	0.868	0	Scytes	Actg1
0	1.2039	0.681	0.468	0	Scytes	Lrrcc1
0	1.20212	0.742	0.502	0	Scytes	Sap18
0	1.19842	0.573	0.258	0	Scytes	Ift20
0	1.19726	0.548	0.227	0	Scytes	Dhx40
0	1.19448	0.604	0.361	0	Scytes	Slc25a33
0	1.1941	0.773	0.513	0	Scytes	Bcas2
0	1.19129	0.841	0.704	0	Scytes	Fkbp1a
0	1.18787	0.667	0.358	0	Scytes	Rab2a
0	1.18697	0.575	0.355	0	Scytes	Ppp2r5e
0	1.18667	0.852	0.665	0	Scytes	Btbd1
0	1.18306	0.808	0.637	0	Scytes	Ndufa12
0	1.18024	0.558	0.257	0	Scytes	Pigf
0	1.17917	0.716	0.437	0	Scytes	Mrfap1
0	1.17756	0.512	0.215	0	Scytes	Uqcrc2
0	1.17353	0.73	0.492	0	Scytes	Psmb6
0	1.17075	0.555	0.268	0	Scytes	Chka
0	1.1701	0.934	0.802	0	Scytes	Cetn1
0	1.16869	0.698	0.433	0	Scytes	Ndufa6
0	1.16638	0.656	0.377	0	Scytes	Ndufb4
0	1.1625	0.608	0.366	0	Scytes	Aimp1
0	1.15998	0.839	0.62	0	Scytes	Cox7c
0	1.15943	0.585	0.334	0	Scytes	Tiprl
0	1.15792	0.627	0.434	0	Scytes	Smim8
0	1.15762	0.557	0.345	0	Scytes	1700003I22Rik
0	1.1574	0.837	0.604	0	Scytes	Ube2i
0	1.15554	0.538	0.317	0	Scytes	Pcbp1
0	1.15539	0.535	0.32	0	Scytes	CAAA01118383.1
0	1.15513	0.55	0.329	0	Scytes	Pifo
0	1.15502	0.746	0.562	0	Scytes	Uqcrc1
0	1.15493	0.66	0.384	0	Scytes	Erh
0	1.1526	0.526	0.277	0	Scytes	5730480H06Rik
0	1.1518	0.573	0.241	0	Scytes	Fdx1
0	1.15161	0.856	0.769	0	Scytes	Ube2m
0	1.14896	0.614	0.296	0	Scytes	Sf3b1
0	1.14747	0.513	0.259	0	Scytes	Yif1a
0	1.14652	0.543	0.337	0	Scytes	Cep164
0	1.1446	0.507	0.212	0	Scytes	Cox16
0	1.14406	0.554	0.214	0	Scytes	Arhgap5
0	1.14406	0.73	0.537	0	Scytes	Efcab2
0	1.14218	0.668	0.41	0	Scytes	Eif3e
0	1.14191	0.603	0.357	0	Scytes	Ddx1
0	1.14032	0.509	0.209	0	Scytes	Sf3b5
0	1.13992	0.641	0.475	0	Scytes	1700108N11Rik
0	1.13916	0.75	0.504	0	Scytes	Efcab10
0	1.13769	0.594	0.355	0	Scytes	Ndufs4
0	1.13698	0.876	0.784	0	Scytes	Mkrn1
0	1.1348	0.533	0.29	0	Scytes	Dync1li2
0	1.13454	0.585	0.315	0	Scytes	Lrrc41
0	1.13221	0.591	0.322	0	Scytes	Arfgap3
0	1.13173	0.619	0.386	0	Scytes	Oaz2
0	1.13069	0.625	0.293	0	Scytes	Tra2b
0	1.13061	0.722	0.545	0	Scytes	Mtfr1l
0	1.12986	0.54	0.265	0	Scytes	Higd2a
0	1.12964	0.505	0.229	0	Scytes	Kif3a
0	1.1296	0.514	0.211	0	Scytes	Frg1
0	1.12921	0.548	0.257	0	Scytes	Ndufb2
0	1.12906	0.535	0.308	0	Scytes	Ak8
0	1.12864	0.568	0.303	0	Scytes	Ndufa9
0	1.12846	0.678	0.433	0	Scytes	Smc6
0	1.12197	0.748	0.567	0	Scytes	Prkar1a
0	1.12023	0.618	0.348	0	Scytes	Yeats4
0	1.11686	0.556	0.276	0	Scytes	Aco2
0	1.11577	0.945	0.859	0	Scytes	Mt1
0	1.11364	0.804	0.548	0	Scytes	Hnrnpu
0	1.11357	0.583	0.299	0	Scytes	Cpeb2
0	1.11236	0.546	0.229	0	Scytes	Fam162a
0	1.11048	0.555	0.349	0	Scytes	Mok
0	1.10816	0.615	0.444	0	Scytes	Ccnk
0	1.10598	0.669	0.394	0	Scytes	Prdx5
0	1.10494	0.633	0.402	0	Scytes	Csnk2a2
0	1.10482	0.516	0.245	0	Scytes	Dctn3
0	1.10299	0.512	0.242	0	Scytes	4833427G06Rik
0	1.10298	0.668	0.428	0	Scytes	Ndufa5
0	1.1006	0.561	0.315	0	Scytes	Ramac
0	1.10001	0.662	0.473	0	Scytes	Meaf6
0	1.09875	0.924	0.842	0	Scytes	Uqcrq
0	1.09786	0.581	0.38	0	Scytes	Mbd3
0	1.09763	0.523	0.315	0	Scytes	Sertad2
0	1.09561	0.718	0.484	0	Scytes	Dnajc2
0	1.09561	0.985	0.941	0	Scytes	Asrgl1
0	1.09397	0.527	0.298	0	Scytes	4930503L19Rik
0	1.09286	0.547	0.337	0	Scytes	Ak6
0	1.09262	0.689	0.397	0	Scytes	Dcun1d5
0	1.09013	0.839	0.694	0	Scytes	Atpif1
0	1.08984	0.673	0.449	0	Scytes	Lypd9
0	1.08384	0.522	0.243	0	Scytes	Farsa
0	1.08285	0.936	0.86	0	Scytes	Btf3
0	1.08198	0.561	0.368	0	Scytes	Ccdc62
0	1.08131	0.504	0.269	0	Scytes	Usp4
0	1.07755	0.643	0.425	0	Scytes	Uqcrfs1
0	1.07619	0.54	0.22	0	Scytes	Cox17
0	1.0744	0.53	0.251	0	Scytes	Pfdn6
0	1.07285	0.706	0.531	0	Scytes	Ndufv2
0	1.07261	0.805	0.524	0	Scytes	Sem1
0	1.07237	0.617	0.429	0	Scytes	Ddhd1
0	1.07169	0.94	0.87	0	Scytes	Ppp1cc
0	1.07146	0.657	0.425	0	Scytes	Immt
0	1.07131	0.869	0.796	0	Scytes	Tcfl5
0	1.07108	0.937	0.832	0	Scytes	Pdcl2
0	1.07079	0.526	0.239	0	Scytes	Rfc1
0	1.06986	0.634	0.41	0	Scytes	Tsnaxip1
0	1.06941	0.5	0.281	0	Scytes	Ero1lb
0	1.06827	0.504	0.228	0	Scytes	Trappc4
0	1.06827	0.519	0.314	0	Scytes	Katnb1
0	1.06813	0.528	0.293	0	Scytes	Synj2bp
0	1.06766	0.559	0.3	0	Scytes	Mrpl38
0	1.06617	0.637	0.396	0	Scytes	Mrpl57
0	1.06604	0.77	0.555	0	Scytes	Ywhae
0	1.06597	0.562	0.363	0	Scytes	Rfx2
0	1.06354	0.505	0.294	0	Scytes	Pla2g6
0	1.06251	0.793	0.646	0	Scytes	Csnk1a1
0	1.06158	0.56	0.328	0	Scytes	Pdhb
0	1.06136	0.932	0.808	0	Scytes	Rnf126
0	1.05852	0.802	0.66	0	Scytes	Aamp
0	1.05801	0.608	0.381	0	Scytes	Tomm70a
0	1.05771	0.704	0.424	0	Scytes	Psmd2
0	1.05556	0.852	0.732	0	Scytes	Ccdc92
0	1.0555	0.569	0.289	0	Scytes	Psmc5
0	1.05321	0.537	0.339	0	Scytes	C530008M17Rik
0	1.05318	0.643	0.464	0	Scytes	Lpcat3
0	1.05269	0.686	0.404	0	Scytes	Skp1a
0	1.0504	0.863	0.715	0	Scytes	Hnrnpf
0	1.04994	0.513	0.259	0	Scytes	Rnf17
0	1.04991	0.552	0.298	0	Scytes	Surf4
0	1.0482	0.511	0.233	0	Scytes	Pcm1
0	1.04558	0.542	0.247	0	Scytes	Rbbp6
0	1.0445	0.631	0.345	0	Scytes	Elavl1
0	1.04337	0.585	0.352	0	Scytes	Aurkaip1
0	1.04306	0.77	0.64	0	Scytes	Drap1
0	1.04171	0.506	0.309	0	Scytes	Rcor3
0	1.04128	0.643	0.386	0	Scytes	Stmn1
0	1.03925	0.753	0.619	0	Scytes	Dad1
0	1.03768	0.564	0.399	0	Scytes	Rpgrip1
0	1.0376	0.935	0.899	0	Scytes	Cox4i1
0	1.03701	0.51	0.214	0	Scytes	Thyn1
0	1.03098	0.567	0.335	0	Scytes	Arhgap29
0	1.03088	0.882	0.781	0	Scytes	Lrrc46
0	1.02904	0.588	0.393	0	Scytes	Arih2
0	1.02636	0.535	0.252	0	Scytes	Hdgfl2
0	1.02477	0.948	0.859	0	Scytes	Ddx5
0	1.02445	0.597	0.368	0	Scytes	Ndufs3
0	1.02306	0.511	0.236	0	Scytes	Tbcb
0	1.02185	0.551	0.24	0	Scytes	Prpf40a
0	1.02163	0.693	0.521	0	Scytes	Pcbp2
0	1.02034	0.651	0.429	0	Scytes	Hspa4
0	1.01999	0.758	0.482	0	Scytes	Cct8
0	1.01698	0.701	0.526	0	Scytes	Pias2
0	1.01362	0.559	0.259	0	Scytes	Rpn1
0	1.01259	0.756	0.575	0	Scytes	Ranbp1
0	1.0092	0.539	0.233	0	Scytes	Pdcd10
0	1.00812	0.837	0.652	0	Scytes	Oscp1
0	1.00775	0.701	0.532	0	Scytes	Pebp4
0	1.00513	0.552	0.2	0	Scytes	Hormad1
0	1.00512	0.616	0.332	0	Scytes	Ppp1r42
0	1.00505	0.562	0.331	0	Scytes	Becn1
0	1.00353	0.525	0.268	0	Scytes	Ubac2
0	1.00104	0.513	0.293	0	Scytes	Hnrnpa0
0	0.998283	0.787	0.593	0	Scytes	Cox5b
0	0.998252	0.653	0.512	0	Scytes	Ubl7
0	0.997014	0.721	0.474	0	Scytes	Gnb2
0	0.993433	0.663	0.353	0	Scytes	Slbp
0	0.99316	0.559	0.364	0	Scytes	Ift57
0	0.993091	0.524	0.311	0	Scytes	Snrpa1
0	0.991909	0.7	0.486	0	Scytes	Serbp1
0	0.991424	0.804	0.667	0	Scytes	Lancl1
0	0.98978	0.552	0.325	0	Scytes	Tbrg1
0	0.987616	0.571	0.394	0	Scytes	Ppa2
0	0.987053	0.827	0.684	0	Scytes	Ndufa7
0	0.981125	0.546	0.313	0	Scytes	Ndufa4l2
0	0.979375	0.912	0.862	0	Scytes	Dnajb6
0	0.978704	0.591	0.366	0	Scytes	Ndufaf8
0	0.974374	0.624	0.389	0	Scytes	Ndufa8
0	0.971945	0.941	0.909	0	Scytes	Ppia
0	0.970912	0.562	0.277	0	Scytes	Psmd6
0	0.967724	0.751	0.539	0	Scytes	Arf1
0	0.967685	0.5	0.23	0	Scytes	Crls1
0	0.965939	0.548	0.265	0	Scytes	Tomm6
0	0.965402	0.786	0.475	0	Scytes	Hsp90b1
0	0.962752	0.79	0.621	0	Scytes	Ube2d2a
0	0.960381	0.637	0.472	0	Scytes	Grk4
0	0.960315	0.691	0.516	0	Scytes	Me1
0	0.959512	0.565	0.273	0	Scytes	1110004F10Rik
0	0.95838	0.631	0.373	0	Scytes	Timm23
0	0.958054	0.599	0.322	0	Scytes	Wapl
0	0.95782	0.627	0.452	0	Scytes	Hyls1
0	0.957274	0.642	0.432	0	Scytes	Ap2s1
0	0.956779	0.705	0.476	0	Scytes	Dnaja2
0	0.953605	0.736	0.576	0	Scytes	Ccdc181
0	0.952002	0.759	0.626	0	Scytes	Syce1
0	0.950627	0.78	0.698	0	Scytes	Swi5
0	0.950284	0.502	0.28	0	Scytes	Tex261
0	0.950002	0.519	0.22	0	Scytes	Qk
0	0.949911	0.876	0.823	0	Scytes	Akirin2
0	0.949454	0.522	0.317	0	Scytes	Nup62
0	0.948298	1	1	0	Scytes	Ubb
0	0.946192	0.62	0.33	0	Scytes	Eif3m
0	0.944003	0.707	0.479	0	Scytes	Psma3
0	0.943286	0.618	0.444	0	Scytes	Serpinb6a
0	0.940857	0.696	0.519	0	Scytes	Atp6v1f
0	0.938619	0.56	0.302	0	Scytes	Mycbp
0	0.937887	0.801	0.659	0	Scytes	Hint1
0	0.935916	0.808	0.655	0	Scytes	Fank1
0	0.934252	0.754	0.648	0	Scytes	Zfp91
0	0.933587	0.694	0.571	0	Scytes	Nmnat3
0	0.93321	0.824	0.74	0	Scytes	Psmd8
0	0.932873	0.529	0.23	0	Scytes	Stip1
0	0.931798	0.628	0.35	0	Scytes	Sumo1
0	0.931779	0.608	0.297	0	Scytes	Eif5b
0	0.930558	0.654	0.507	0	Scytes	Eif4g3
0	0.929726	0.677	0.489	0	Scytes	Tmem258
0	0.926894	0.517	0.278	0	Scytes	Tmed7
0	0.926854	0.76	0.603	0	Scytes	Ndufa2
0	0.926372	0.867	0.733	0	Scytes	Actr10
0	0.925961	0.568	0.357	0	Scytes	Mrpl35
0	0.923584	0.504	0.191	0	Scytes	Brix1
0	0.923326	0.648	0.498	0	Scytes	Bod1
0	0.91912	0.519	0.249	0	Scytes	Psmb7
0	0.918968	0.604	0.429	0	Scytes	Mrpl11
0	0.918929	0.517	0.266	0	Scytes	Psmd13
0	0.915992	0.712	0.609	0	Scytes	1110065P20Rik
0	0.91501	0.533	0.236	0	Scytes	Psmd12
0	0.913525	0.874	0.815	0	Scytes	Lamp1
0	0.912356	0.731	0.502	0	Scytes	Rpl22l1
0	0.910313	0.676	0.495	0	Scytes	Dnajc5g
0	0.909911	0.586	0.382	0	Scytes	Rab11b
0	0.906829	0.623	0.446	0	Scytes	Eif2s1
0	0.901052	0.516	0.248	0	Scytes	Arl1
0	0.900631	0.621	0.378	0	Scytes	Rbbp4
0	0.89907	0.527	0.221	0	Scytes	Wdr33
0	0.898517	0.619	0.344	0	Scytes	Nktr
0	0.897361	0.532	0.25	0	Scytes	Rab6a
0	0.896134	0.804	0.623	0	Scytes	Atp5b
0	0.894732	0.809	0.746	0	Scytes	Rrp1
0	0.893864	0.631	0.403	0	Scytes	Dpm1
0	0.893187	0.667	0.492	0	Scytes	Rnf10
0	0.892618	0.669	0.529	0	Scytes	Atxn10
0	0.889395	0.751	0.661	0	Scytes	Ralgps2
0	0.887048	0.513	0.266	0	Scytes	Kdm5b
0	0.885469	0.632	0.373	0	Scytes	Arl6ip1
0	0.884446	0.685	0.545	0	Scytes	Isyna1
0	0.883681	0.521	0.292	0	Scytes	Hnrnpul1
0	0.879182	0.523	0.257	0	Scytes	Emc6
0	0.878912	0.948	0.886	0	Scytes	H3f3a
0	0.870498	0.66	0.507	0	Scytes	Cops5
0	0.870074	0.678	0.368	0	Scytes	Hnrnpa3
0	0.868946	0.591	0.326	0	Scytes	Sypl
0	0.868712	0.764	0.631	0	Scytes	Eif3c
0	0.866922	0.581	0.318	0	Scytes	Ndufc2
0	0.862127	0.561	0.309	0	Scytes	Zranb2
0	0.861804	0.599	0.333	0	Scytes	Sbno1
0	0.860849	0.578	0.311	0	Scytes	Ost4
0	0.859529	0.868	0.829	0	Scytes	Jpt1
0	0.859166	0.672	0.454	0	Scytes	Atp5d
0	0.859021	0.549	0.295	0	Scytes	Hnrnph3
0	0.852608	0.722	0.593	0	Scytes	Serp1
0	0.849411	0.671	0.391	0	Scytes	Vapa
0	0.848928	0.824	0.734	0	Scytes	Srpk1
0	0.847168	0.874	0.825	0	Scytes	Eif5a
0	0.847112	0.511	0.237	0	Scytes	Ciao2b
0	0.846954	0.884	0.796	0	Scytes	Ube2d3
0	0.846865	0.684	0.47	0	Scytes	Arpc2
0	0.844534	0.801	0.664	0	Scytes	Ppp1r14b
0	0.842542	0.5	0.21	0	Scytes	Appbp2
0	0.842035	0.85	0.765	0	Scytes	Znhit2
0	0.839158	0.584	0.281	0	Scytes	Son
0	0.838667	0.629	0.38	0	Scytes	Ddx24
0	0.837226	0.9	0.807	0	Scytes	Gtsf1
0	0.836843	0.965	0.888	0	Scytes	Phf7
0	0.835698	0.568	0.211	0	Scytes	Cenpf
0	0.833921	0.513	0.27	0	Scytes	Hnrnph1
0	0.828264	0.744	0.54	0	Scytes	Pdia3
0	0.826188	0.589	0.287	0	Scytes	Selenof
0	0.821744	0.581	0.333	0	Scytes	Akr1b3
0	0.820503	0.561	0.268	0	Scytes	Cct6a
0	0.817578	0.808	0.547	0	Scytes	Manf
0	0.816866	0.622	0.423	0	Scytes	Ubxn1
0	0.816219	0.609	0.322	0	Scytes	Mrps14
0	0.816112	0.833	0.718	0	Scytes	Pkig
0	0.813084	0.528	0.258	0	Scytes	Eif3d
0	0.811509	0.689	0.35	0	Scytes	Smc1b
0	0.811177	0.624	0.415	0	Scytes	Smdt1
0	0.808022	0.766	0.501	0	Scytes	Hnrnpk
0	0.802978	0.73	0.644	0	Scytes	Edf1
0	0.799219	0.954	0.879	0	Scytes	H3f3b
0	0.798017	0.775	0.723	0	Scytes	Mff
0	0.797154	0.657	0.481	0	Scytes	Cript
0	0.796573	0.556	0.258	0	Scytes	Ythdc1
0	0.795319	0.713	0.613	0	Scytes	Dgcr6
0	0.791958	0.754	0.648	0	Scytes	Spag17
0	0.778429	0.776	0.685	0	Scytes	Rtraf
0	0.777668	0.655	0.422	0	Scytes	Spint2
0	0.776557	0.821	0.776	0	Scytes	Eif1b
0	0.776476	0.818	0.735	0	Scytes	Acot7
0	0.772745	0.666	0.508	0	Scytes	Uqcr10
0	0.772392	0.906	0.838	0	Scytes	Spata4
0	0.768821	0.734	0.67	0	Scytes	Ndufs6
0	0.752609	0.708	0.631	0	Scytes	Anapc11
0	0.752052	0.613	0.381	0	Scytes	Nap1l1
0	0.749761	0.686	0.475	0	Scytes	Sltm
0	0.747238	0.914	0.833	0	Scytes	Bsg
0	0.746279	0.806	0.586	0	Scytes	Sub1
0	0.741195	0.785	0.669	0	Scytes	Rpl36al
0	0.739845	0.513	0.214	0	Scytes	Slc25a31
0	0.731498	0.781	0.694	0	Scytes	Acbd6
0	0.73065	0.559	0.305	0	Scytes	Uba2
0	0.728752	0.685	0.512	0	Scytes	Med10
0	0.724151	0.518	0.218	0	Scytes	Gspt1
0	0.718033	0.619	0.372	0	Scytes	Cox6a1
0	0.716294	0.748	0.562	0	Scytes	Papolb
0	0.714586	0.596	0.297	0	Scytes	Rbm25
0	0.705658	0.54	0.296	0	Scytes	Snrpd3
0	0.701404	0.517	0.278	0	Scytes	Vps29
0	0.697898	0.999	0.993	0	Scytes	Meig1
0	0.69425	0.535	0.265	0	Scytes	Dnajb11
0	0.686191	0.763	0.675	0	Scytes	Dnajb1
0	0.685822	0.766	0.671	0	Scytes	Ndufb8
0	0.683918	0.654	0.375	0	Scytes	Tomm20
0	0.677655	0.887	0.842	0	Scytes	Ppm1g
0	0.676792	0.547	0.273	0	Scytes	Gabarapl2
0	0.675581	0.855	0.774	0	Scytes	Ypel1
0	0.663253	0.742	0.682	0	Scytes	Cops9
0	0.662121	0.829	0.77	0	Scytes	Glrx3
0	0.657842	0.842	0.604	0	Scytes	Npm1
0	0.656192	0.706	0.593	0	Scytes	Prdx6
0	0.646141	0.547	0.281	0	Scytes	Canx
0	0.64536	0.596	0.36	0	Scytes	Eif3i
0	0.637938	0.684	0.403	0	Scytes	Pdia6
0	0.631263	0.934	0.887	0	Scytes	Csnk2b
0	0.629677	0.636	0.421	0	Scytes	Rab11a
0	0.626813	0.613	0.34	0	Scytes	Snrpf
0	0.621838	0.841	0.726	0	Scytes	Adam5
0	0.618666	0.889	0.874	0	Scytes	Cox7a2
0	0.6033	0.831	0.73	0	Scytes	Ppp1r2
0	0.599598	0.714	0.439	0	Scytes	Sycp3
0	0.588321	0.586	0.308	0	Scytes	Vcp
0	0.585402	0.61	0.302	0	Scytes	Srrm2
0	0.575836	0.904	0.834	0	Scytes	Pdcd5
0	0.575407	0.882	0.76	0	Scytes	Rpl30
0	0.565667	0.795	0.732	0	Scytes	Sord
0	0.55872	0.899	0.814	0	Scytes	1700008K24Rik
0	0.539215	0.924	0.849	0	Scytes	Mpc2
0	0.52062	0.981	0.973	0	Scytes	Tubb4b
0	0.519962	0.586	0.329	0	Scytes	Psma4
0	0.513013	0.525	0.254	0	Scytes	Kdelr2
0	0.507742	0.655	0.365	0	Scytes	Srsf7
1.03031e-307	0.589166	0.581	0.343	2.59618e-303	Scytes	Psmd11
1.12675e-307	0.88545	0.551	0.364	2.83917e-303	Scytes	Txn2
1.84574e-307	0.974424	0.522	0.323	4.65089e-303	Scytes	Fars2
3.45432e-305	0.821198	0.54	0.319	8.7042e-301	Scytes	Trip12
9.86422e-305	0.738032	0.659	0.506	2.48559e-300	Scytes	Psmd4
6.95268e-304	1.01365	0.506	0.302	1.75194e-299	Scytes	Crlf1
1.55443e-302	0.779035	0.663	0.537	3.91685e-298	Scytes	Cops4
5.73749e-302	0.948999	0.546	0.324	1.44573e-297	Scytes	Lgals8
6.48668e-301	0.745806	0.578	0.356	1.63451e-296	Scytes	Ndufab1
2.41056e-300	0.795317	0.581	0.385	6.07413e-296	Scytes	D8Ertd738e
6.18438e-299	0.934624	0.543	0.349	1.55834e-294	Scytes	Prmt7
1.01468e-298	1.2701	0.523	0.331	2.55678e-294	Scytes	Fam209
8.75065e-298	0.961801	0.57	0.403	2.20499e-293	Scytes	Ift22
9.79368e-297	0.977695	0.571	0.379	2.46781e-292	Scytes	Tex101
1.065e-296	0.735269	0.691	0.591	2.68358e-292	Scytes	Arpc5l
7.5733e-296	0.897544	0.641	0.492	1.90832e-291	Scytes	Cage1
4.36144e-295	0.888919	0.628	0.443	1.099e-290	Scytes	1700019G24Rik
4.22244e-294	0.854412	0.666	0.476	1.06397e-289	Scytes	Wdfy1
6.66181e-293	0.69997	0.535	0.313	1.67864e-288	Scytes	Timm13
1.51448e-292	0.63951	0.58	0.356	3.81619e-288	Scytes	Puf60
3.98291e-291	0.59255	0.516	0.275	1.00361e-286	Scytes	Trmt112
1.70669e-290	0.897536	0.728	0.608	4.30051e-286	Scytes	Ppm1d
2.44598e-290	1.01176	0.515	0.329	6.16339e-286	Scytes	Wdr20rt
3.99937e-288	0.630328	0.63	0.423	1.00776e-283	Scytes	Atp5a1
9.23334e-287	0.853102	0.662	0.526	2.32662e-282	Scytes	Ube2j2
1.23681e-286	0.600622	0.563	0.317	3.11651e-282	Scytes	Srsf5
1.5246e-286	0.706769	0.546	0.333	3.84169e-282	Scytes	Psmd7
6.16772e-285	0.642141	0.673	0.514	1.55414e-280	Scytes	Ndufb9
1.93482e-283	0.743202	0.689	0.565	4.87536e-279	Scytes	Ppm1b
4.38524e-282	0.638381	0.507	0.274	1.10499e-277	Scytes	Ncor1
2.24379e-281	0.65241	0.664	0.483	5.65389e-277	Scytes	Nedd8
2.61477e-277	0.52347	0.521	0.277	6.5887e-273	Scytes	Luc7l2
4.85479e-276	1.64554	0.501	0.33	1.22331e-271	Scytes	1700067P10Rik
1.22711e-275	0.844376	0.519	0.312	3.09208e-271	Scytes	Mlec
2.40668e-275	0.697523	0.699	0.626	6.06436e-271	Scytes	Dap3
9.74899e-275	0.757856	0.572	0.364	2.45655e-270	Scytes	Rwdd1
1.5862e-273	0.863459	0.612	0.463	3.99691e-269	Scytes	Tlk2
6.29148e-273	0.678319	0.587	0.386	1.58533e-268	Scytes	Strbp
7.47407e-273	1.02741	0.544	0.359	1.88332e-268	Scytes	Samd8
1.91608e-272	0.865624	0.518	0.307	4.82814e-268	Scytes	Vps13a
1.92233e-271	0.917559	0.559	0.359	4.8439e-267	Scytes	Med29
8.17533e-271	0.821209	0.633	0.503	2.06002e-266	Scytes	Gatad1
1.89623e-270	0.923396	0.501	0.305	4.77811e-266	Scytes	Nosip
2.49233e-267	0.787161	0.671	0.561	6.28017e-263	Scytes	Thop1
9.93269e-265	0.96104	0.585	0.379	2.50284e-260	Scytes	Dnajb13
1.241e-260	0.745012	0.541	0.347	3.12707e-256	Scytes	Sdhb
1.43276e-260	0.629016	0.642	0.482	3.61026e-256	Scytes	Set
9.40585e-260	0.690523	0.677	0.491	2.37009e-255	Scytes	Erich2
1.58399e-259	0.778474	0.662	0.562	3.99134e-255	Scytes	Tmf1
7.49166e-255	0.665143	0.689	0.62	1.88775e-250	Scytes	Eif3g
2.35935e-254	0.529305	0.771	0.716	5.9451e-250	Scytes	Cct2
1.35435e-251	0.723158	0.646	0.489	3.4127e-247	Scytes	Caprin1
5.01176e-249	0.848582	0.531	0.353	1.26286e-244	Scytes	Dap
1.64627e-247	0.554811	0.784	0.699	4.14828e-243	Scytes	Upf3a
2.96498e-247	0.929369	0.651	0.548	7.47115e-243	Scytes	Mesd
3.03656e-246	0.758533	0.521	0.318	7.65152e-242	Scytes	Setd3
3.36537e-244	0.739795	0.61	0.456	8.48005e-240	Scytes	Polr2i
3.13822e-239	0.689749	0.662	0.542	7.9077e-235	Scytes	Ptdss2
1.74007e-236	0.599198	0.754	0.665	4.38463e-232	Scytes	0610009L18Rik
1.96885e-236	0.652712	0.703	0.613	4.96112e-232	Scytes	D130020L05Rik
1.42484e-234	0.890867	0.513	0.344	3.59031e-230	Scytes	Abhd8
8.98102e-233	0.597579	0.668	0.539	2.26304e-228	Scytes	Atp5j2
2.10936e-232	0.681438	0.615	0.469	5.31517e-228	Scytes	Cd164
7.39593e-232	0.638893	0.67	0.501	1.86363e-227	Scytes	Syce3
5.24696e-231	0.945126	0.56	0.402	1.32213e-226	Scytes	Ppp2r2d
1.35408e-229	0.849332	0.603	0.466	3.412e-225	Scytes	Gm19412
4.48119e-229	0.820253	0.567	0.399	1.12917e-224	Scytes	Lrriq3
1.81332e-228	0.829181	0.559	0.406	4.5692e-224	Scytes	Pih1d1
2.36586e-228	0.802658	0.599	0.443	5.9615e-224	Scytes	1700064M15Rik
3.95801e-226	0.774448	0.578	0.392	9.9734e-222	Scytes	Usp7
1.64811e-225	0.80427	0.586	0.444	4.15291e-221	Scytes	Mrpl55
2.72245e-221	0.706879	0.651	0.513	6.86002e-217	Scytes	Dnajb2
8.0523e-221	0.793845	0.587	0.441	2.02902e-216	Scytes	Hdlbp
2.51757e-220	0.798209	0.517	0.351	6.34376e-216	Scytes	Rtca
5.3145e-220	0.503468	0.743	0.717	1.33915e-215	Scytes	Tprgl
7.45771e-220	0.942757	0.504	0.322	1.87919e-215	Scytes	Pcf11
2.80512e-218	0.850135	0.51	0.332	7.06833e-214	Scytes	Ankrd42
1.43954e-217	0.786015	0.529	0.347	3.62735e-213	Scytes	Pnkd
1.40712e-215	0.636564	0.627	0.474	3.54566e-211	Scytes	Rdx
1.43702e-215	0.696419	0.539	0.368	3.621e-211	Scytes	Ndufv1
3.73181e-212	0.841428	0.584	0.461	9.40342e-208	Scytes	Ccdc7b
3.30089e-211	0.733729	0.6	0.457	8.31757e-207	Scytes	Kat8
2.57642e-209	0.737656	0.51	0.323	6.49206e-205	Scytes	Kpna4
2.72767e-209	0.721427	0.541	0.364	6.87318e-205	Scytes	Abcf2
4.82478e-209	0.652067	0.615	0.474	1.21575e-204	Scytes	Gtf2f1
2.66496e-208	0.785823	0.568	0.424	6.71518e-204	Scytes	3830406C13Rik
3.86681e-206	0.641775	0.583	0.426	9.74358e-202	Scytes	Ier3ip1
8.12804e-204	0.717458	0.652	0.538	2.0481e-199	Scytes	4930518J20Rik
1.37754e-203	0.549363	0.511	0.319	3.47113e-199	Scytes	Alyref
1.49401e-202	0.791752	0.582	0.444	3.7646e-198	Scytes	Ppp2r5c
4.48257e-200	0.589971	0.553	0.377	1.12952e-195	Scytes	Park7
2.63697e-198	0.55593	0.574	0.37	6.64464e-194	Scytes	Btbd10
7.24076e-196	0.681855	0.504	0.317	1.82453e-191	Scytes	Psen1
3.90804e-194	0.53195	0.507	0.316	9.84748e-190	Scytes	Atp5g3
5.06641e-194	0.542363	0.668	0.503	1.27663e-189	Scytes	Slc16a7
8.54761e-194	0.637223	0.654	0.495	2.15383e-189	Scytes	Znrd1as
5.39229e-193	0.711867	0.636	0.543	1.35875e-188	Scytes	Tcte2
6.06247e-190	0.547041	0.569	0.387	1.52762e-185	Scytes	Ubap2l
1.6635e-187	0.722413	0.559	0.425	4.19168e-183	Scytes	Mrpl12
7.60662e-187	0.851307	0.634	0.471	1.91672e-182	Scytes	Dpy30
1.58413e-186	0.649246	0.645	0.506	3.9917e-182	Scytes	Ppp1r10
5.71769e-186	1.02773	0.545	0.407	1.44074e-181	Scytes	Fam170b
1.34187e-183	1.18263	0.502	0.362	3.38124e-179	Scytes	Spata46
2.08602e-183	0.594756	0.693	0.627	5.25635e-179	Scytes	Cct6b
9.65116e-183	0.637566	0.501	0.338	2.4319e-178	Scytes	Eif3l
3.24542e-180	0.558357	0.553	0.359	8.1778e-176	Scytes	Ap2a1
6.5256e-178	0.540998	0.741	0.684	1.64432e-173	Scytes	Lin7a
9.46767e-178	0.523926	0.509	0.343	2.38566e-173	Scytes	Ech1
7.31052e-177	0.604364	0.675	0.619	1.84211e-172	Scytes	Pfn2
1.35376e-176	0.529117	0.721	0.622	3.4112e-172	Scytes	Psmc2
1.36817e-174	0.686952	0.524	0.365	3.44751e-170	Scytes	Atp6v1c1
1.14197e-173	0.585897	0.701	0.618	2.87752e-169	Scytes	Sept12
3.97658e-166	1.23458	0.579	0.473	1.00202e-161	Scytes	4930558C23Rik
1.70152e-163	0.5493	0.642	0.488	4.28749e-159	Scytes	Ankrd36
1.823e-161	0.511744	0.627	0.487	4.5936e-157	Scytes	Gpbp1
3.4456e-160	0.805907	0.527	0.383	8.68223e-156	Scytes	Nme5
3.99777e-160	0.711326	0.566	0.43	1.00736e-155	Scytes	N4bp2l2
2.13936e-159	0.641374	0.645	0.553	5.39076e-155	Scytes	Agfg1
5.31656e-159	0.560665	0.695	0.595	1.33967e-154	Scytes	Dnali1
7.85538e-158	0.676695	0.65	0.514	1.9794e-153	Scytes	Phyhipl
2.15582e-153	0.628502	0.626	0.52	5.43225e-149	Scytes	Rab3ip
1.18494e-148	0.632013	0.557	0.417	2.98582e-144	Scytes	Brd3
7.18811e-148	0.579727	0.623	0.512	1.81126e-143	Scytes	Kiz
5.28711e-145	0.636735	0.583	0.451	1.33225e-140	Scytes	Tsga10
9.97188e-145	0.587723	0.588	0.478	2.51271e-140	Scytes	Drg1
1.45403e-142	0.57214	0.601	0.502	3.66386e-138	Scytes	Chmp2a
5.25862e-139	0.67721	0.547	0.43	1.32507e-134	Scytes	Dhrs1
1.46064e-137	0.710959	0.518	0.364	3.68053e-133	Scytes	Cdkn2aip
2.66107e-137	0.579316	0.606	0.506	6.70536e-133	Scytes	Lsm12
6.01894e-137	0.664082	0.564	0.44	1.51665e-132	Scytes	Nudt9
6.41413e-136	0.510208	0.667	0.508	1.61623e-131	Scytes	1700016K19Rik
1.00576e-133	0.658821	0.526	0.4	2.53432e-129	Scytes	Nol4l
1.51705e-133	0.58722	0.589	0.457	3.82265e-129	Scytes	Vps4a
2.38126e-133	0.611181	0.527	0.405	6.00031e-129	Scytes	Sgta
3.59973e-132	0.686576	0.534	0.392	9.07059e-128	Scytes	Bri3
3.47999e-130	0.601887	0.559	0.43	8.76889e-126	Scytes	Spast
1.53902e-129	0.503724	0.68	0.542	3.87801e-125	Scytes	Gm36423
5.88083e-129	0.546971	0.568	0.454	1.48185e-124	Scytes	Ociad1
4.7204e-127	0.51921	0.66	0.569	1.18945e-122	Scytes	Bag6
9.15571e-124	0.709356	0.503	0.362	2.30706e-119	Scytes	Tex2
5.90975e-121	0.59592	0.622	0.546	1.48914e-116	Scytes	3110070M22Rik
7.08619e-119	0.575329	0.583	0.502	1.78558e-114	Scytes	Poldip2
2.99642e-118	0.574297	0.61	0.52	7.55037e-114	Scytes	Kif9
3.13382e-116	0.556509	0.61	0.522	7.8966e-112	Scytes	Gm1673
8.88473e-115	0.651862	0.524	0.409	2.23877e-110	Scytes	Optn
1.54133e-113	0.528168	0.579	0.439	3.88385e-109	Scytes	Pold3
2.64663e-111	0.646693	0.559	0.444	6.66899e-107	Scytes	Usp15
2.34196e-108	0.515073	0.69	0.654	5.90127e-104	Scytes	Ehd1
1.40514e-103	0.619701	0.518	0.396	3.54066e-99	Scytes	Frs3os
6.45869e-100	0.563404	0.518	0.404	1.62746e-95	Scytes	Ing1
3.27451e-99	0.662087	0.514	0.427	8.25111e-95	Scytes	Ggn
8.7161e-99	0.531236	0.507	0.395	2.19628e-94	Scytes	Napa
1.33194e-95	0.53622	0.543	0.434	3.35621e-91	Scytes	Gm49336
1.48145e-86	0.576654	0.549	0.455	3.73296e-82	Scytes	Nup50
5.89852e-84	0.515373	0.591	0.522	1.48631e-79	Scytes	Hoxd3os1
1.28108e-80	0.728384	0.511	0.414	3.22807e-76	Scytes	1700021F07Rik
4.38303e-79	0.991159	0.532	0.485	1.10444e-74	Scytes	1700001J03Rik
5.34643e-79	0.52631	0.521	0.407	1.34719e-74	Scytes	Wdr31
1.19728e-77	0.610608	0.53	0.458	3.01691e-73	Scytes	4930589P08Rik
5.65583e-72	0.722812	0.51	0.436	1.42516e-67	Scytes	Fam183b
8.24365e-69	0.695745	0.519	0.439	2.07723e-64	Scytes	Spaca7
1.34201e-67	0.561893	0.512	0.417	3.3816e-63	Scytes	Tollip
3.26642e-57	0.633948	0.522	0.461	8.23071e-53	Scytes	Cast
1.21693e-45	0.541295	0.52	0.428	3.06643e-41	Scytes	Frat2
2.50807e-29	0.569845	0.527	0.512	6.31983e-25	Scytes	1700034J05Rik
3.66049e-26	0.506808	0.515	0.478	9.22369e-22	Scytes	Ube2v2
0	4.42484	0.934	0.2	0	STids	Gm8251
0	3.61729	0.906	0.223	0	STids	Fam71b
0	3.47449	0.758	0.115	0	STids	Spata31d1b
0	3.30106	0.872	0.241	0	STids	Calr3
0	3.29393	0.833	0.188	0	STids	Hemgn
0	3.26232	0.873	0.333	0	STids	Cst13
0	3.25597	0.539	0.063	0	STids	Zfp219
0	3.04909	0.77	0.169	0	STids	Actrt3
0	2.99282	0.841	0.212	0	STids	Ccdc185
0	2.97633	0.869	0.353	0	STids	Prss52
0	2.9742	0.511	0.04	0	STids	Dcdc2c
0	2.96852	0.882	0.365	0	STids	Tuba8
0	2.9473	0.813	0.252	0	STids	Ccin
0	2.93594	0.849	0.287	0	STids	Tmigd3
0	2.90882	0.622	0.072	0	STids	Adam6a
0	2.86809	0.641	0.093	0	STids	Faiml
0	2.85924	0.867	0.247	0	STids	Gm4787
0	2.85004	0.922	0.332	0	STids	Cdyl
0	2.8328	0.524	0.086	0	STids	Gm597
0	2.80447	0.694	0.121	0	STids	Glt6d1
0	2.79546	0.759	0.156	0	STids	1700008N11Rik
0	2.78725	0.808	0.212	0	STids	Spertl
0	2.77472	0.685	0.173	0	STids	Pex5l
0	2.77254	0.876	0.388	0	STids	Trp53tg5
0	2.76025	0.702	0.133	0	STids	1190005I06Rik
0	2.75744	0.818	0.265	0	STids	Fam71a
0	2.73301	0.756	0.168	0	STids	Asns
0	2.72629	0.818	0.26	0	STids	Trim80
0	2.7225	0.526	0.076	0	STids	Slc36a3
0	2.69625	0.752	0.198	0	STids	Prss37
0	2.6632	0.511	0.039	0	STids	4933406M09Rik
0	2.65497	0.783	0.188	0	STids	4930407I10Rik
0	2.64133	0.65	0.131	0	STids	1700101O22Rik
0	2.61579	0.687	0.154	0	STids	Cyp51
[truncated: 4,310 more rows]
