# Supplementary material for: Single-cell transcriptomics reveals the cellular dynamics of hexafluoropropylene oxide dimer acid in exerting mouse male reproductive toxicity
Source: J Anim Sci Biotechnol. 2025 Mar 11;16:42. doi: 10.1186/s40104-025-01177-x (PMC11895168; doi:10.1186/s40104-025-01177-x)
Supplement: Supplementary file 2 — Additional file 2: Table S2. Differentially expressed genes in 4 germ cell types. [file 40104_2025_1177_MOESM2_ESM.xlsx]

## Sheet: Sheet1
Table S2. Differentially expressed genes in 4 germ cell types
p_val	avg_log2FC	pct.1	pct.2	p_val_adj	cluster	gene
0	4.83964	0.926	0.424	0	SPG	Ptma
0	4.62077	0.919	0.182	0	SPG	Ncl
0	4.52708	0.943	0.215	0	SPG	Dazl
0	4.35059	0.708	0.089	0	SPG	Hells
0	4.26342	0.503	0.039	0	SPG	Prss50
0	4.23265	0.656	0.06	0	SPG	Rpl36a
0	4.18848	0.656	0.079	0	SPG	Taf7l
0	4.12006	0.534	0.028	0	SPG	Auts2
0	4.07196	0.634	0.067	0	SPG	Ppp1ca
0	4.06569	0.55	0.028	0	SPG	Zrsr2
0	4.01576	0.596	0.054	0	SPG	Scml2
0	3.9374	0.569	0.045	0	SPG	Scaf11
0	3.91581	0.71	0.098	0	SPG	Hspd1
0	3.90861	0.723	0.204	0	SPG	Hmgn2
0	3.8446	0.717	0.166	0	SPG	Hspe1
0	3.81578	0.539	0.048	0	SPG	Tsc22d3
0	3.79486	0.513	0.065	0	SPG	Gm364
0	3.71752	0.796	0.202	0	SPG	Ndufa4
0	3.71061	0.866	0.267	0	SPG	Hspa8
0	3.70073	0.948	0.458	0	SPG	Prdx1
0	3.60024	0.623	0.18	0	SPG	Mdh2
0	3.59255	0.571	0.088	0	SPG	Bax
0	3.58989	0.527	0.061	0	SPG	Casp8ap2
0	3.58175	0.93	0.44	0	SPG	Hmgb1
0	3.5801	0.665	0.195	0	SPG	Marcksl1
0	3.57841	0.627	0.082	0	SPG	Btg3
0	3.56352	0.527	0.171	0	SPG	Uchl1
0	3.56094	0.636	0.113	0	SPG	Dek
0	3.56039	0.631	0.1	0	SPG	Smchd1
0	3.50874	0.554	0.085	0	SPG	Lman1
0	3.493	0.529	0.079	0	SPG	Rpl39
0	3.49269	0.505	0.044	0	SPG	Vma21
0	3.46831	0.939	0.537	0	SPG	Hsp90ab1
0	3.46788	0.949	0.388	0	SPG	Rpl14
0	3.43652	0.812	0.202	0	SPG	Ssb
0	3.43491	0.666	0.155	0	SPG	Rac1
0	3.43392	0.588	0.118	0	SPG	4930447C04Rik
0	3.43064	0.556	0.108	0	SPG	Coq7
0	3.41326	0.543	0.066	0	SPG	Ctsd
0	3.39148	0.648	0.147	0	SPG	Fkbp3
0	3.37735	0.526	0.09	0	SPG	Taldo1
0	3.36677	0.589	0.1	0	SPG	Rpl10
0	3.3653	0.625	0.184	0	SPG	Ftl1
0	3.34926	0.545	0.064	0	SPG	Fbxw2
0	3.33621	0.509	0.113	0	SPG	Hmgb3
0	3.3317	0.77	0.226	0	SPG	Magoh
0	3.32537	0.512	0.065	0	SPG	Cdk2ap2
0	3.32234	0.745	0.203	0	SPG	Fkbp6
0	3.31888	0.662	0.28	0	SPG	Gapdh
0	3.27986	0.82	0.294	0	SPG	H2afv
0	3.26279	0.607	0.119	0	SPG	Lsm5
0	3.26075	0.527	0.104	0	SPG	P4hb
0	3.22118	0.766	0.242	0	SPG	Siva1
0	3.20907	0.547	0.101	0	SPG	Polr2b
0	3.18665	0.542	0.108	0	SPG	Etfa
0	3.18221	0.501	0.078	0	SPG	Bcap31
0	3.17463	0.59	0.131	0	SPG	Tex15
0	3.1704	0.61	0.214	0	SPG	Nme2
0	3.17013	0.524	0.106	0	SPG	Slk
0	3.168	0.604	0.115	0	SPG	Esf1
0	3.16663	0.56	0.105	0	SPG	Plaa
0	3.16294	0.528	0.086	0	SPG	Zc3h13
0	3.13976	0.54	0.122	0	SPG	Cnih4
0	3.1289	0.634	0.187	0	SPG	Lrrc42
0	3.12186	0.545	0.103	0	SPG	Rpa2
0	3.1012	0.537	0.116	0	SPG	Ppa1
0	3.09298	0.534	0.132	0	SPG	Mov10l1
0	3.0922	0.523	0.115	0	SPG	Ttc3
0	3.09007	0.618	0.156	0	SPG	Kras
0	3.08628	0.538	0.145	0	SPG	Dctpp1
0	3.08374	0.593	0.2	0	SPG	Psma7
0	3.07724	0.571	0.155	0	SPG	Nrbp1
0	3.07393	0.54	0.131	0	SPG	Rbm3
0	3.06862	0.639	0.157	0	SPG	Hat1
0	3.06208	0.843	0.28	0	SPG	Anp32b
0	3.0443	0.596	0.164	0	SPG	Emc8
0	3.03891	0.698	0.205	0	SPG	Prrc2c
0	3.03225	0.548	0.114	0	SPG	Mrps24
0	3.02946	0.709	0.193	0	SPG	Bclaf1
0	3.02777	0.7	0.26	0	SPG	Fbl
0	3.0269	0.509	0.111	0	SPG	Naa50
0	3.01715	0.964	0.422	0	SPG	Hmgb2
0	3.01557	0.547	0.111	0	SPG	Ythdf1
0	3.01536	0.665	0.292	0	SPG	Mif
0	3.01217	0.607	0.163	0	SPG	Prmt1
0	3.01183	0.599	0.152	0	SPG	Polr2j
0	2.987	0.547	0.12	0	SPG	Luc7l
0	2.97039	0.699	0.191	0	SPG	Cdc42
0	2.96909	0.7	0.216	0	SPG	Copb2
0	2.96403	0.719	0.26	0	SPG	Top2a
0	2.94296	0.575	0.16	0	SPG	Ddx10
0	2.94293	0.552	0.137	0	SPG	Pdia4
0	2.93923	0.73	0.221	0	SPG	Rnps1
0	2.93226	0.686	0.214	0	SPG	Tipin
0	2.93111	0.568	0.134	0	SPG	Nol7
0	2.92847	0.876	0.356	0	SPG	Snrpe
0	2.92752	0.608	0.155	0	SPG	Luc7l3
0	2.92455	0.863	0.341	0	SPG	Smarca5
0	2.92223	0.612	0.162	0	SPG	Syncrip
0	2.9221	0.532	0.126	0	SPG	Kdm5a
0	2.91562	0.927	0.582	0	SPG	Rps3a1
0	2.91342	0.746	0.241	0	SPG	Cycs
0	2.8914	0.607	0.17	0	SPG	Polr2a
0	2.8858	0.727	0.307	0	SPG	Hnrnpdl
0	2.88398	0.794	0.325	0	SPG	Lsm7
0	2.88376	0.542	0.149	0	SPG	Nip7
0	2.88112	0.703	0.228	0	SPG	Cst3
0	2.87021	0.557	0.168	0	SPG	Cox6b1
0	2.86648	0.613	0.195	0	SPG	Taf1d
0	2.85669	0.525	0.117	0	SPG	Zmym5
0	2.8552	0.728	0.282	0	SPG	Atp6v0b
0	2.84929	0.642	0.156	0	SPG	Tmed9
0	2.84107	0.569	0.169	0	SPG	Nmt2
0	2.83004	0.602	0.189	0	SPG	Ppp2ca
0	2.82037	0.597	0.191	0	SPG	Pole4
0	2.81306	0.715	0.24	0	SPG	Lsm6
0	2.80226	0.5	0.105	0	SPG	Topbp1
0	2.80195	0.595	0.167	0	SPG	Raly
0	2.78502	0.646	0.219	0	SPG	Ppib
0	2.78219	0.837	0.314	0	SPG	Rbm39
0	2.77388	0.769	0.368	0	SPG	Rps3
0	2.76753	0.796	0.359	0	SPG	Sycp1
0	2.75862	0.992	0.783	0	SPG	mt-Cytb
0	2.75195	0.513	0.141	0	SPG	Clta
0	2.74758	0.675	0.197	0	SPG	Sf3b6
0	2.74607	0.602	0.184	0	SPG	Cyc1
0	2.73861	0.704	0.226	0	SPG	Lsm8
0	2.7369	0.611	0.18	0	SPG	Ube2e3
0	2.73586	0.529	0.114	0	SPG	Eef1e1
0	2.73215	0.726	0.275	0	SPG	Fubp1
0	2.72192	0.784	0.307	0	SPG	Sfpq
0	2.71729	0.724	0.286	0	SPG	Rab14
0	2.71474	0.507	0.156	0	SPG	Hnrnpa1
0	2.71471	0.929	0.459	0	SPG	Cirbp
0	2.71001	0.678	0.226	0	SPG	Smc3
0	2.7089	0.942	0.668	0	SPG	Oaz1
0	2.69719	0.641	0.207	0	SPG	Snrnp40
0	2.69005	0.831	0.463	0	SPG	Eif4a1
0	2.6889	0.572	0.178	0	SPG	Mat2a
0	2.6859	0.789	0.345	0	SPG	Hmgn1
0	2.68389	0.859	0.451	0	SPG	Rpl10a
0	2.67849	0.699	0.22	0	SPG	Supt16
0	2.67535	0.695	0.236	0	SPG	Rock1
0	2.6741	0.553	0.138	0	SPG	Ctnnb1
0	2.66505	0.597	0.191	0	SPG	Cdc5l
0	2.6575	0.669	0.26	0	SPG	Camta1
0	2.64841	0.905	0.492	0	SPG	Srsf2
0	2.64614	0.559	0.188	0	SPG	Smarcc1
0	2.63684	0.641	0.208	0	SPG	Rheb
0	2.6349	0.62	0.191	0	SPG	Cdk12
0	2.63403	0.716	0.234	0	SPG	Tsn
0	2.63175	0.922	0.519	0	SPG	Snrpg
0	2.62617	0.742	0.358	0	SPG	Atp5g2
0	2.62578	0.771	0.263	0	SPG	Tpr
0	2.61665	0.835	0.544	0	SPG	Sycp3
0	2.61332	0.508	0.142	0	SPG	Zfp638
0	2.61079	0.642	0.232	0	SPG	Fam49b
0	2.60642	0.57	0.208	0	SPG	Anapc5
0	2.60304	0.744	0.291	0	SPG	Polr2k
0	2.60088	0.762	0.283	0	SPG	Lsm3
0	2.59925	0.717	0.237	0	SPG	Ppig
0	2.59686	0.708	0.276	0	SPG	Emg1
0	2.58942	0.862	0.372	0	SPG	Fus
0	2.58341	0.712	0.289	0	SPG	Gm42418
0	2.58173	0.504	0.129	0	SPG	Polr2d
0	2.58127	0.926	0.613	0	SPG	Rps21
0	2.57431	0.792	0.378	0	SPG	Psmb2
0	2.57388	0.518	0.147	0	SPG	Gar1
0	2.56367	0.74	0.235	0	SPG	Rbm46
0	2.56242	0.605	0.22	0	SPG	Hdac2
0	2.56079	0.734	0.282	0	SPG	Ddx39b
0	2.55339	0.545	0.168	0	SPG	Tex12
0	2.55314	0.525	0.147	0	SPG	Ash1l
0	2.55245	0.613	0.185	0	SPG	Taf7
0	2.55207	0.525	0.167	0	SPG	Tut4
0	2.54943	0.645	0.263	0	SPG	Myl12a
0	2.54647	0.528	0.177	0	SPG	Arpc3
0	2.54452	0.58	0.179	0	SPG	Sec62
0	2.53923	0.83	0.389	0	SPG	Ddost
0	2.53744	0.935	0.5	0	SPG	Sumo2
0	2.53128	0.976	0.603	0	SPG	Rps27a
0	2.5296	0.573	0.234	0	SPG	Polr2f
0	2.52954	0.525	0.21	0	SPG	Eif1ax
0	2.52742	0.788	0.359	0	SPG	Tmed2
0	2.52554	0.505	0.223	0	SPG	Rcc2
0	2.51806	0.647	0.226	0	SPG	Pak1ip1
0	2.51596	0.63	0.194	0	SPG	Cbx1
0	2.50874	0.724	0.28	0	SPG	Srsf9
0	2.50415	0.68	0.319	0	SPG	Txnl1
0	2.50319	0.513	0.192	0	SPG	Iqcb1
0	2.48999	0.597	0.191	0	SPG	U2surp
0	2.4896	0.57	0.205	0	SPG	Mrps17
0	2.48812	0.766	0.3	0	SPG	Rbm8a
0	2.48801	0.916	0.431	0	SPG	Hnrnpa2b1
0	2.48326	0.997	0.882	0	SPG	mt-Atp6
0	2.48062	0.94	0.723	0	SPG	Rpl22
0	2.48026	0.613	0.21	0	SPG	Rsl1d1
0	2.47174	0.896	0.499	0	SPG	Rps27l
0	2.47051	0.649	0.265	0	SPG	Zmynd19
0	2.45982	0.887	0.557	0	SPG	Hspa5
0	2.45119	0.779	0.37	0	SPG	Psmb1
0	2.4511	0.74	0.268	0	SPG	Snrpb
0	2.44914	0.571	0.247	0	SPG	Mpc1
0	2.42971	0.543	0.167	0	SPG	Ttc14
0	2.42544	0.585	0.207	0	SPG	Thrap3
0	2.42173	0.526	0.157	0	SPG	Nsfl1c
0	2.41108	0.558	0.233	0	SPG	Mrps16
0	2.41048	0.845	0.508	0	SPG	Calr
0	2.40604	0.5	0.158	0	SPG	Psap
0	2.39798	0.506	0.176	0	SPG	Smc2
0	2.39785	0.571	0.191	0	SPG	Gtf2h5
0	2.39601	0.597	0.291	0	SPG	Epcam
0	2.39202	0.827	0.468	0	SPG	Rpl4
0	2.38941	1	0.983	0	SPG	mt-Co3
0	2.38534	0.642	0.258	0	SPG	Phf5a
0	2.38188	0.668	0.253	0	SPG	Sfr1
0	2.38015	0.591	0.2	0	SPG	Med4
0	2.37862	0.671	0.354	0	SPG	Nme1
0	2.36334	0.692	0.256	0	SPG	U2af1
0	2.36226	0.78	0.384	0	SPG	Rack1
0	2.35816	0.595	0.224	0	SPG	Eny2
0	2.35772	0.512	0.172	0	SPG	Arid4b
0	2.35359	0.824	0.35	0	SPG	Alyref
0	2.3472	0.608	0.234	0	SPG	Hnrnpc
0	2.34559	0.672	0.299	0	SPG	Tmem59
0	2.34278	0.507	0.178	0	SPG	Ube2e1
0	2.34046	0.653	0.297	0	SPG	Cd63
0	2.33688	0.503	0.193	0	SPG	Iws1
0	2.33428	0.519	0.185	0	SPG	Cebpz
0	2.33279	0.632	0.26	0	SPG	Sept7
0	2.3242	0.77	0.339	0	SPG	Pfdn2
0	2.31861	0.547	0.221	0	SPG	Asf1b
0	2.31837	0.508	0.183	0	SPG	Polr2g
0	2.31714	0.59	0.199	0	SPG	Pnn
0	2.31462	0.636	0.266	0	SPG	Ddx50
0	2.30848	0.512	0.201	0	SPG	Mier1
0	2.30451	0.801	0.431	0	SPG	Atp5f1
0	2.30194	0.592	0.237	0	SPG	Spata5
0	2.30147	0.568	0.212	0	SPG	Pbrm1
0	2.29562	0.762	0.308	0	SPG	Slc25a31
0	2.29132	0.79	0.323	0	SPG	Luc7l2
0	2.28964	0.598	0.286	0	SPG	Lamtor1
0	2.28689	0.563	0.225	0	SPG	Brk1
0	2.28676	0.959	0.812	0	SPG	Rps11
0	2.27845	0.685	0.297	0	SPG	Rae1
0	2.27827	0.979	0.712	0	SPG	mt-Nd1
0	2.27762	0.604	0.241	0	SPG	Ostc
0	2.27562	0.702	0.314	0	SPG	Psma2
0	2.2727	0.823	0.394	0	SPG	Srsf3
0	2.27132	0.825	0.38	0	SPG	Srrm2
0	2.26504	0.575	0.238	0	SPG	Hdgfl3
0	2.26446	0.678	0.323	0	SPG	Sec61b
0	2.26246	0.545	0.199	0	SPG	Srsf6
0	2.25851	0.728	0.344	0	SPG	Usp34
0	2.25547	0.518	0.209	0	SPG	Sdad1
0	2.25415	0.691	0.29	0	SPG	Sec11a
0	2.24512	0.862	0.419	0	SPG	Rbx1
0	2.24498	0.576	0.236	0	SPG	Taf15
0	2.23707	0.72	0.338	0	SPG	Cenpf
0	2.23534	0.734	0.399	0	SPG	Ndufa11
0	2.23262	0.537	0.238	0	SPG	Ssr2
0	2.23178	0.738	0.32	0	SPG	Banf1
0	2.23101	0.735	0.29	0	SPG	Sarnp
0	2.22754	0.615	0.285	0	SPG	Ankrd11
0	2.22741	0.522	0.179	0	SPG	Ddx42
0	2.22408	0.961	0.828	0	SPG	Rplp2
0	2.22209	0.513	0.184	0	SPG	Cox14
0	2.21781	0.851	0.488	0	SPG	Rpl5
0	2.21439	0.535	0.207	0	SPG	Psma1
0	2.21058	0.834	0.494	0	SPG	Cnbp
0	2.20795	0.759	0.344	0	SPG	Snrnp70
0	2.20427	0.861	0.428	0	SPG	Srsf7
0	2.19688	0.992	0.774	0	SPG	mt-Nd4
0	2.18295	0.96	0.814	0	SPG	Rps16
0	2.18271	0.947	0.521	0	SPG	mt-Nd2
0	2.18045	0.772	0.464	0	SPG	Rpl3
0	2.1758	0.518	0.186	0	SPG	Pnisr
0	2.17035	0.996	0.861	0	SPG	mt-Co2
0	2.16905	0.838	0.413	0	SPG	Snrpf
0	2.16749	0.526	0.227	0	SPG	Polr2e
0	2.1615	0.605	0.247	0	SPG	Naa35
0	2.16053	0.561	0.219	0	SPG	Safb
0	2.16048	0.647	0.298	0	SPG	Eprs
0	2.15789	0.769	0.45	0	SPG	Tex101
0	2.1577	0.518	0.231	0	SPG	Gnai2
0	2.15076	0.558	0.218	0	SPG	Ankrd12
0	2.14662	0.518	0.196	0	SPG	Swt1
0	2.14568	0.509	0.196	0	SPG	Wdr61
0	2.14483	0.526	0.212	0	SPG	Rtn4
0	2.14266	0.626	0.272	0	SPG	Hnrnpr
0	2.13776	0.71	0.333	0	SPG	Srsf10
0	2.13329	0.586	0.252	0	SPG	Ppih
0	2.13192	0.668	0.331	0	SPG	Rhoa
0	2.12913	0.963	0.667	0	SPG	Npm1
0	2.12694	0.543	0.235	0	SPG	Parp1
0	2.12325	0.558	0.21	0	SPG	mt-Nd3
0	2.12286	0.645	0.326	0	SPG	Phb2
0	2.12047	0.577	0.267	0	SPG	Cadm1
0	2.11988	0.869	0.471	0	SPG	Pdia6
0	2.11232	0.714	0.437	0	SPG	Psmb3
0	2.11131	0.561	0.241	0	SPG	Alkbh5
0	2.10595	0.788	0.37	0	SPG	Vcp
0	2.10056	0.55	0.239	0	SPG	1500011B03Rik
0	2.09298	0.688	0.261	0	SPG	Srrm1
0	2.08959	0.732	0.407	0	SPG	Med21
0	2.08609	0.917	0.754	0	SPG	Rps19
0	2.08503	0.52	0.222	0	SPG	Mapre1
0	2.08206	0.641	0.301	0	SPG	Chd4
0	2.07858	0.8	0.645	0	SPG	H1fx
0	2.07373	0.754	0.454	0	SPG	Uqcr11
0	2.07106	0.56	0.243	0	SPG	Lsm1
0	2.06983	0.582	0.258	0	SPG	Gtpbp4
0	2.06938	0.996	0.886	0	SPG	mt-Co1
0	2.06321	0.75	0.396	0	SPG	Psma4
0	2.06076	0.966	0.643	0	SPG	Sub1
0	2.05695	0.554	0.263	0	SPG	Lrpap1
0	2.05302	0.932	0.674	0	SPG	Rpl27
0	2.05205	0.676	0.339	0	SPG	Cul1
0	2.05136	0.529	0.202	0	SPG	Ola1
0	2.05078	0.571	0.279	0	SPG	Supt4a
0	2.04458	0.835	0.478	0	SPG	Smc1b
0	2.04296	0.914	0.767	0	SPG	Rpsa
0	2.04254	0.515	0.205	0	SPG	Rcn2
0	2.04096	0.505	0.207	0	SPG	Ddx6
0	2.03982	0.646	0.277	0	SPG	Gclm
0	2.0362	0.623	0.285	0	SPG	Rsrc2
0	2.03334	0.503	0.199	0	SPG	Psmd14
0	2.02576	0.603	0.317	0	SPG	Psmc6
0	2.02213	0.672	0.354	0	SPG	Hnrnpd
0	2.01484	0.553	0.247	0	SPG	Psmd1
0	2.00847	0.59	0.282	0	SPG	Zfand5
0	1.99933	0.596	0.237	0	SPG	Top1
0	1.98988	0.674	0.385	0	SPG	Atp5md
0	1.98811	0.979	0.896	0	SPG	Rps8
0	1.9855	0.691	0.304	0	SPG	Gspt1
0	1.98383	0.664	0.364	0	SPG	Ssr1
0	1.98307	0.504	0.213	0	SPG	Ubn1
0	1.97612	0.771	0.492	0	SPG	Cacybp
0	1.9718	0.615	0.248	0	SPG	Tra2a
0	1.96668	0.887	0.607	0	SPG	Rpl23a
0	1.96471	0.759	0.505	0	SPG	Denr
0	1.96336	0.882	0.71	0	SPG	Rpl6
0	1.96033	0.591	0.281	0	SPG	Cdk11b
0	1.95591	0.547	0.237	0	SPG	Nudc
0	1.95428	0.603	0.238	0	SPG	Pcgf5
0	1.95396	0.529	0.209	0	SPG	Ssu72
0	1.95107	0.955	0.793	0	SPG	Rps10
0	1.94788	0.582	0.281	0	SPG	Srsf1
0	1.93543	0.833	0.571	0	SPG	Gnb1
0	1.92965	0.987	0.885	0	SPG	Rps15a
0	1.92848	0.776	0.489	0	SPG	Hnrnpab
0	1.92485	0.565	0.257	0	SPG	Yrdc
0	1.92151	0.609	0.277	0	SPG	Khdrbs1
0	1.9179	0.707	0.355	0	SPG	Cct6a
0	1.91743	0.805	0.433	0	SPG	Arl6ip1
0	1.91018	0.776	0.458	0	SPG	Nap1l1
0	1.90806	0.662	0.349	0	SPG	Dnajb11
0	1.89453	0.674	0.352	0	SPG	Canx
0	1.88958	0.747	0.412	0	SPG	Psmd11
0	1.88682	0.539	0.232	0	SPG	Fip1l1
0	1.88262	0.943	0.547	0	SPG	Hsp90b1
0	1.86396	0.609	0.306	0	SPG	Rala
0	1.862	0.936	0.802	0	SPG	Rpl19
0	1.86147	0.96	0.776	0	SPG	Rpl15
0	1.8609	0.692	0.404	0	SPG	Papola
0	1.8545	0.884	0.681	0	SPG	Rps28
0	1.85317	0.751	0.38	0	SPG	Rbm25
0	1.85004	0.773	0.419	0	SPG	Sbno1
0	1.84738	0.652	0.292	0	SPG	Ilf2
0	1.83657	0.712	0.358	0	SPG	Snrpd3
0	1.83378	0.612	0.296	0	SPG	Wnk1
0	1.82919	0.727	0.377	0	SPG	Uba2
0	1.81207	0.55	0.239	0	SPG	mt-Nd5
0	1.81064	0.613	0.289	0	SPG	Ddx39
0	1.81002	0.73	0.49	0	SPG	Arpp19
0	1.80203	0.697	0.277	0	SPG	Mphosph8
0	1.79651	0.877	0.563	0	SPG	Chchd2
0	1.78118	0.639	0.322	0	SPG	Pomp
0	1.78068	0.841	0.591	0	SPG	Snrpd1
0	1.77863	0.788	0.504	0	SPG	Atp5l
0	1.77772	0.868	0.546	0	SPG	Snu13
0	1.76852	0.598	0.273	0	SPG	Gmnn
0	1.76691	0.903	0.772	0	SPG	Rps2
0	1.76289	0.901	0.819	0	SPG	Rpl13a
0	1.76252	0.79	0.45	0	SPG	Tomm20
0	1.7621	0.719	0.43	0	SPG	Eif3i
0	1.76007	0.631	0.343	0	SPG	Trmt112
0	1.75662	0.646	0.317	0	SPG	Wdr33
0	1.74361	0.607	0.273	0	SPG	Mtx2
0	1.73214	0.684	0.414	0	SPG	Psmb4
0	1.72603	0.796	0.504	0	SPG	Pfn1
0	1.71472	0.647	0.336	0	SPG	Ctsl
0	1.70247	0.935	0.82	0	SPG	Rps5
0	1.70167	0.79	0.456	0	SPG	Slbp
0	1.6964	0.965	0.819	0	SPG	Serf2
0	1.69544	0.946	0.773	0	SPG	Gng5
0	1.69489	0.993	0.893	0	SPG	H3f3b
0	1.69148	0.618	0.285	0	SPG	Hnrnpl
0	1.6863	0.933	0.74	0	SPG	Rpl35a
0	1.68621	0.665	0.334	0	SPG	Ube2t
0	1.68482	0.887	0.56	0	SPG	Hnrnpk
0	1.68413	0.674	0.425	0	SPG	Eef1b2
0	1.68322	0.607	0.307	0	SPG	Med31
0	1.66981	0.858	0.567	0	SPG	Cct8
0	1.66397	0.794	0.445	0	SPG	Hnrnpa3
0	1.65737	0.716	0.461	0	SPG	Atp6v0c
0	1.64726	0.907	0.774	0	SPG	Rpl17
0	1.63266	0.707	0.485	0	SPG	Uqcrh
0	1.63147	0.929	0.759	0	SPG	Rpl9
0	1.61976	0.981	0.884	0	SPG	Rpl23
0	1.61825	0.952	0.853	0	SPG	Rpl27a
0	1.61217	0.796	0.56	0	SPG	Ndufb9
0	1.59997	0.806	0.533	0	SPG	Cfl1
0	1.57296	0.877	0.793	0	SPG	Rps15
0	1.56462	0.73	0.432	0	SPG	Nktr
0	1.56031	0.921	0.751	0	SPG	Rpl34
0	1.55909	0.702	0.424	0	SPG	Ndufab1
0	1.55907	0.698	0.395	0	SPG	Srsf11
0	1.55712	0.781	0.468	0	SPG	Stmn1
0	1.55352	0.743	0.47	0	SPG	Atp5a1
0	1.55352	0.73	0.399	0	SPG	Eif5b
0	1.55072	0.984	0.907	0	SPG	Rps14
0	1.54542	0.791	0.523	0	SPG	Nedd8
0	1.52564	0.905	0.785	0	SPG	Rps26
0	1.51578	0.932	0.852	0	SPG	Rpl21
0	1.50325	0.758	0.632	0	SPG	Rps18
0	1.50272	0.746	0.461	0	SPG	Ddx24
0	1.50013	0.825	0.651	0	SPG	Sin3b
0	1.49754	0.654	0.321	0	SPG	Hnrnpm
0	1.49347	0.873	0.684	0	SPG	Rpl7a
0	1.48575	0.95	0.608	0	SPG	Malat1
0	1.47997	0.874	0.776	0	SPG	Rpl12
0	1.46832	0.672	0.368	0	SPG	Son
0	1.44875	0.747	0.447	0	SPG	Rbbp4
0	1.43297	0.694	0.384	0	SPG	Ndufc2
0	1.43173	0.853	0.626	0	SPG	Manf
0	1.4204	0.944	0.866	0	SPG	Rpl18a
0	1.40542	0.879	0.724	0	SPG	Rps9
0	1.3895	0.989	0.932	0	SPG	Rplp1
0	1.36928	0.91	0.751	0	SPG	Rps23
0	1.36065	0.78	0.524	0	SPG	Psmd2
0	1.35975	0.856	0.71	0	SPG	Rpl7
0	1.32619	0.777	0.557	0	SPG	Dnaja2
0	1.31874	0.947	0.82	0	SPG	Fth1
0	1.2973	0.865	0.603	0	SPG	Sem1
0	1.27225	0.806	0.664	0	SPG	Rps17
0	1.2524	0.911	0.819	0	SPG	Rpl18
0	1.23007	0.934	0.891	0	SPG	Rpl28
0	1.2163	0.929	0.814	0	SPG	Rpl37a
0	1.20669	0.853	0.633	0	SPG	Hnrnpu
0	1.20222	0.932	0.786	0	SPG	Rpl30
0	1.20198	0.943	0.876	0	SPG	Rpl8
0	1.16713	0.9	0.702	0	SPG	Hint1
0	1.16198	0.834	0.685	0	SPG	Rps27
0	1.14865	0.89	0.687	0	SPG	Ube2i
0	1.14015	0.973	0.93	0	SPG	Rpl32
0	1.13928	0.997	0.966	0	SPG	Rps24
0	1.13039	0.889	0.694	0	SPG	Cox7c
0	1.1303	0.858	0.653	0	SPG	Cox5b
0	1.12874	0.979	0.909	0	SPG	Rpl13
0	1.11513	0.962	0.903	0	SPG	Rps12
0	1.07422	0.985	0.91	0	SPG	Ppia
0	1.06542	0.856	0.759	0	SPG	Rps25
0	1.02163	0.971	0.886	0	SPG	Ddx5
0	0.875709	0.961	0.894	0	SPG	Rplp0
0	0.82558	0.952	0.913	0	SPG	Cox4i1
0	0.754182	0.982	0.93	0	SPG	Rps7
7.30374e-307	2.08683	0.542	0.272	1.8404e-302	SPG	Mrpl28
7.79603e-306	1.51915	0.681	0.41	1.96444e-301	SPG	Mrps14
2.22792e-305	1.52474	0.629	0.303	5.61391e-301	SPG	Stk31
4.86921e-305	1.82682	0.505	0.211	1.22694e-300	SPG	Pspc1
3.42144e-304	1.94819	0.523	0.234	8.62134e-300	SPG	Nmd3
4.06429e-304	1.74564	0.636	0.352	1.02412e-299	SPG	Kdm5b
1.51134e-303	1.81595	0.644	0.395	3.80826e-299	SPG	Mycbp2
2.8719e-303	1.3515	0.705	0.385	7.23661e-299	SPG	Sf3b1
1.48011e-302	1.59196	0.676	0.429	3.72958e-298	SPG	Puf60
8.33067e-302	1.48568	0.665	0.365	2.09916e-297	SPG	Dut
2.10403e-300	1.20198	0.803	0.569	5.30174e-296	SPG	Nudt21
8.13015e-300	1.90726	0.545	0.263	2.04864e-295	SPG	Fam204a
1.74486e-299	1.78331	0.58	0.301	4.39671e-295	SPG	Xrn2
1.20995e-298	1.70533	0.548	0.253	3.04882e-294	SPG	Acbd3
4.44944e-298	1.66604	0.553	0.246	1.12117e-293	SPG	Smarca4
1.72344e-297	1.52305	0.639	0.323	4.34273e-293	SPG	Arhgap5
4.56461e-296	1.54999	0.639	0.356	1.15019e-291	SPG	Ythdc1
3.31046e-295	0.644804	0.987	0.971	8.34171e-291	SPG	Dynll1
8.1264e-295	1.42042	0.737	0.474	2.04769e-290	SPG	Smdt1
1.643e-294	1.61932	0.671	0.451	4.14002e-290	SPG	Eif3a
4.59922e-294	0.847906	0.983	0.884	1.15891e-289	SPG	Hsp90aa1
1.28158e-293	1.67343	0.573	0.283	3.22933e-289	SPG	Nop58
4.2793e-292	1.48872	0.657	0.384	1.0783e-287	SPG	Srsf5
5.16862e-292	1.37916	0.695	0.417	1.30239e-287	SPG	Eif3m
6.26381e-290	1.62699	0.597	0.305	1.57836e-285	SPG	Ndufb6
8.68772e-289	1.58159	0.628	0.33	2.18913e-284	SPG	Pcm1
1.14522e-287	0.940754	0.872	0.763	2.88572e-283	SPG	Rps29
5.01945e-287	1.09215	0.809	0.594	1.2648e-282	SPG	Rbmxl2
1.04019e-286	1.85855	0.554	0.279	2.62106e-282	SPG	Cbx3
4.16853e-286	1.87674	0.572	0.309	1.05039e-281	SPG	Myl12b
5.52048e-286	1.78521	0.584	0.315	1.39105e-281	SPG	Tnrc6c
4.18982e-285	1.3406	0.741	0.55	1.05575e-280	SPG	Gpbp1
6.05563e-285	1.706	0.536	0.243	1.5259e-280	SPG	Pin1
7.50174e-285	1.94776	0.534	0.265	1.89029e-280	SPG	Bnip3l
1.44271e-284	0.735362	0.976	0.883	3.63535e-280	SPG	Actg1
4.23608e-284	1.65142	0.68	0.451	1.06741e-279	SPG	Dbi
3.63295e-283	1.68561	0.542	0.248	9.15431e-279	SPG	Rif1
1.27788e-282	1.22995	0.773	0.518	3.21999e-278	SPG	Smc6
5.9906e-281	1.03517	0.85	0.775	1.50951e-276	SPG	Rpl38
6.69048e-281	1.6806	0.541	0.252	1.68587e-276	SPG	Cops8
3.2072e-280	1.74561	0.529	0.244	8.08151e-276	SPG	Pfdn4
1.92609e-279	1.6052	0.659	0.416	4.85337e-275	SPG	Erp29
8.02839e-279	1.62882	0.66	0.447	2.02299e-274	SPG	Lsm4
5.19745e-278	1.77849	0.531	0.258	1.30965e-273	SPG	Prpf38b
1.14775e-277	1.34503	0.719	0.479	2.8921e-273	SPG	Rab11a
8.58238e-277	1.12665	0.793	0.598	2.16259e-272	SPG	Pdia3
1.95445e-276	1.91864	0.505	0.234	4.92481e-272	SPG	Prelid3b
7.09026e-275	1.78546	0.511	0.231	1.7866e-270	SPG	Senp6
4.96703e-273	1.27731	0.732	0.468	1.25159e-268	SPG	Vapa
1.65939e-271	1.12973	0.792	0.585	4.18134e-267	SPG	Dnajc2
5.68577e-271	1.79778	0.573	0.317	1.4327e-266	SPG	Brd7
3.22438e-270	1.13495	0.837	0.692	8.12479e-266	SPG	Tex30
1.24198e-269	1.2296	0.745	0.492	3.12954e-265	SPG	Skp1a
3.96331e-268	1.50418	0.696	0.476	9.98674e-264	SPG	Strbp
3.27239e-266	0.997065	0.846	0.604	8.24578e-262	SPG	Chic2
2.42269e-265	1.40223	0.676	0.422	6.10469e-261	SPG	Wapl
1.09523e-264	1.18116	0.765	0.548	2.75976e-260	SPG	Psma3
2.01398e-263	1.68431	0.565	0.302	5.07482e-259	SPG	G3bp2
3.61645e-263	0.866554	0.914	0.744	9.11274e-259	SPG	Cox6c
6.90896e-263	1.97372	0.549	0.291	1.74092e-258	SPG	Meioc
8.68441e-261	1.23311	0.744	0.499	2.1883e-256	SPG	Dcun1d5
6.71716e-258	1.69043	0.567	0.31	1.69259e-253	SPG	Taf11
3.3043e-257	1.47454	0.583	0.304	8.32617e-253	SPG	Impdh2
7.80918e-257	1.65024	0.561	0.296	1.96776e-252	SPG	Snrpb2
1.16117e-255	1.52989	0.611	0.345	2.92593e-251	SPG	Hnrnph1
9.40502e-254	1.63876	0.56	0.301	2.36988e-249	SPG	Plekhj1
4.29019e-252	1.37034	0.607	0.325	1.08104e-247	SPG	Acin1
1.10708e-251	1.72635	0.55	0.275	2.78961e-247	SPG	Rsrp1
1.17836e-250	1.18933	0.757	0.643	2.96924e-246	SPG	Rpl31
2.67512e-250	1.6719	0.627	0.39	6.74078e-246	SPG	Hnrnph3
2.68864e-250	1.03207	0.829	0.793	6.77483e-246	SPG	Rpl35
3.576e-246	1.12846	0.762	0.558	9.01079e-242	SPG	Serbp1
1.56099e-243	1.57358	0.599	0.343	3.93339e-239	SPG	Rab6a
1.1046e-241	1.77182	0.592	0.362	2.78337e-237	SPG	Dazap2
2.04236e-241	1.64684	0.534	0.281	5.14634e-237	SPG	Psma5
2.23789e-240	1.22989	0.674	0.392	5.63904e-236	SPG	Tra2b
1.05609e-239	1.69772	0.546	0.306	2.66114e-235	SPG	Maco1
2.41948e-239	1.60626	0.56	0.307	6.09661e-235	SPG	Tsg101
3.38356e-239	1.55559	0.541	0.281	8.5259e-235	SPG	Dnajc8
7.39926e-238	1.09936	0.675	0.401	1.86447e-233	SPG	Bri3
5.62531e-237	1.84385	0.507	0.268	1.41747e-232	SPG	Eif4a3
2.04669e-236	0.961862	0.847	0.677	5.15725e-232	SPG	Atp5b
1.60481e-234	1.55558	0.542	0.278	4.04381e-230	SPG	Aplp2
3.27644e-233	1.34613	0.618	0.358	8.25596e-229	SPG	Rpn1
5.67979e-231	1.56082	0.573	0.327	1.43119e-226	SPG	Kdelr2
1.37168e-230	1.51726	0.587	0.353	3.45636e-226	SPG	Eif3d
1.27769e-229	1.1947	0.72	0.522	3.21953e-225	SPG	Atp5d
1.48559e-228	1.50122	0.513	0.252	3.74339e-224	SPG	BC005561
2.12052e-226	2.382	0.654	0.501	5.34328e-222	SPG	Ly6k
1.11978e-225	1.42906	0.636	0.431	2.82163e-221	SPG	Park7
1.0804e-224	0.698404	0.951	0.906	2.72239e-220	SPG	H3f3a
1.38728e-224	1.5815	0.508	0.255	3.49567e-220	SPG	Ilf3
2.94111e-224	1.14713	0.74	0.583	7.41101e-220	SPG	Atp5j2
1.46396e-223	1.65977	0.537	0.308	3.68888e-219	SPG	Ndufs7
2.0761e-223	1.07357	0.78	0.642	5.23135e-219	SPG	Atp5mpl
2.10407e-223	1.75756	0.508	0.265	5.30185e-219	SPG	Ccar1
9.82664e-223	1.45437	0.552	0.303	2.47612e-218	SPG	Appbp2
2.16885e-222	1.5665	0.581	0.356	5.46506e-218	SPG	Atp5k
1.48692e-221	1.49279	0.632	0.422	3.74673e-217	SPG	Rrbp1
8.64222e-219	1.47487	0.658	0.481	2.17767e-214	SPG	Tmed10
2.18637e-218	1.65028	0.562	0.337	5.50923e-214	SPG	Ints6
2.31187e-218	1.16434	0.684	0.426	5.82545e-214	SPG	Zcrb1
2.67836e-218	1.55698	0.612	0.413	6.74892e-214	SPG	Slc25a3
7.12861e-218	1.52287	0.534	0.291	1.79627e-213	SPG	Polr2c
2.65218e-216	1.52185	0.545	0.3	6.68297e-212	SPG	Brix1
6.9793e-216	1.00782	0.775	0.601	1.75864e-211	SPG	Arf1
2.64977e-215	0.905094	0.818	0.601	6.67689e-211	SPG	Dnaja1
1.16224e-214	1.41383	0.569	0.33	2.92861e-210	SPG	Zfp644
2.64089e-214	1.16217	0.736	0.653	6.65452e-210	SPG	Rps6
4.27948e-214	1.15095	0.764	0.577	1.07834e-209	SPG	Pcbp2
1.28659e-213	1.40215	0.541	0.285	3.24196e-209	SPG	Nap1l4
1.62775e-213	1.15606	0.696	0.483	4.10161e-209	SPG	Erh
2.07189e-210	1.36461	0.586	0.35	5.22076e-206	SPG	Gabarapl2
2.23908e-210	0.640057	0.953	0.853	5.64203e-206	SPG	H2afz
1.08512e-209	0.807515	0.865	0.785	2.73427e-205	SPG	Atp5e
1.38403e-207	1.27258	0.652	0.454	3.48747e-203	SPG	Cox6a1
9.82649e-207	1.46425	0.58	0.355	2.47608e-202	SPG	Emc6
2.12708e-206	1.98289	0.567	0.338	5.35981e-202	SPG	Hormad1
2.85061e-203	1.04857	0.706	0.455	7.18296e-199	SPG	Matr3
3.06547e-203	0.957597	0.835	0.74	7.72436e-199	SPG	Swi5
1.94762e-202	1.33323	0.643	0.458	4.90762e-198	SPG	Ubap2l
1.94431e-199	1.211	0.612	0.37	4.89928e-195	SPG	Kdm1a
2.76432e-199	1.38042	0.556	0.307	6.96554e-195	SPG	Vamp3
6.54864e-199	0.922225	0.792	0.639	1.65013e-194	SPG	Ranbp1
7.55193e-198	1.43756	0.549	0.329	1.90294e-193	SPG	Snrpa
1.16112e-197	1.4883	0.571	0.361	2.92578e-193	SPG	Vps29
3.0635e-196	1.56191	0.559	0.338	7.71941e-192	SPG	Stip1
2.69548e-195	1.55317	0.583	0.402	6.79207e-191	SPG	Mrpl42
6.71016e-195	0.657008	0.93	0.907	1.69083e-190	SPG	Rps13
1.63878e-194	1.18392	0.621	0.371	4.1294e-190	SPG	Cdca8
2.51946e-194	1.18034	0.611	0.357	6.34855e-190	SPG	Ssna1
2.94221e-193	1.19356	0.672	0.499	7.41378e-189	SPG	Ubxn1
3.45726e-193	0.934304	0.748	0.523	8.7116e-189	SPG	Uqcrb
2.56472e-191	1.14658	0.659	0.468	6.46258e-187	SPG	Timm23
4.0293e-191	1.48962	0.51	0.286	1.0153e-186	SPG	Mrpl13
8.78186e-191	1.35233	0.558	0.304	2.21285e-186	SPG	Qk
8.85113e-191	1.33973	0.578	0.351	2.23031e-186	SPG	Prpf40a
9.90407e-191	0.649728	0.923	0.875	2.49563e-186	SPG	Rpl11
2.45587e-190	1.01781	0.726	0.53	6.18831e-186	SPG	Arpc2
3.65476e-190	1.40188	0.641	0.479	9.20927e-186	SPG	H2-K1
7.85716e-190	1.66413	0.505	0.286	1.97985e-185	SPG	Lman2
1.01987e-187	0.691732	0.94	0.859	2.56988e-183	SPG	Bsg
4.53739e-187	0.884754	0.79	0.713	1.14333e-182	SPG	Sec61g
6.58027e-186	1.44433	0.504	0.282	1.6581e-181	SPG	Smndc1
3.37652e-185	1.47301	0.571	0.365	8.50816e-181	SPG	Atp5g3
9.46123e-185	1.21651	0.712	0.631	2.38404e-180	SPG	Atp5c1
9.80373e-185	0.738884	0.869	0.774	2.47034e-180	SPG	Hnrnpf
1.26489e-183	0.902514	0.777	0.635	3.18727e-179	SPG	Ywhae
9.21831e-182	1.2153	0.672	0.491	2.32283e-177	SPG	Dpm1
6.18615e-181	0.667955	0.908	0.87	1.55879e-176	SPG	Rpl37
2.65615e-180	1.37928	0.724	0.619	6.69296e-176	SPG	Jund
4.71256e-179	1.22434	0.643	0.443	1.18747e-174	SPG	Sumo1
1.2976e-178	1.24087	0.597	0.375	3.2697e-174	SPG	Psmd6
2.5438e-178	1.46474	0.53	0.329	6.40986e-174	SPG	Rnf11
4.76142e-177	1.49605	0.515	0.291	1.19978e-172	SPG	Yipf4
9.87484e-176	1.34748	0.6	0.408	2.48826e-171	SPG	Zranb2
4.33277e-173	1.6033	0.51	0.319	1.09177e-168	SPG	Rnf216
6.83805e-173	0.948877	0.746	0.687	1.72305e-168	SPG	Pdap1
7.67527e-173	1.18647	0.604	0.4	1.93401e-168	SPG	Mrpl38
2.34956e-172	1.55598	0.502	0.305	5.92041e-168	SPG	Rab10
1.86388e-171	1.29731	0.58	0.386	4.69659e-167	SPG	Timm13
1.70157e-170	0.582899	0.955	0.877	4.28762e-166	SPG	Cox5a
6.23606e-167	1.49169	0.518	0.32	1.57136e-162	SPG	Mrpl18
9.7056e-167	1.28752	0.547	0.349	2.44562e-162	SPG	Psmb7
1.48136e-164	0.968854	0.677	0.455	3.73273e-160	SPG	Sf3b2
1.95446e-162	0.786906	0.806	0.716	4.92485e-158	SPG	Ube2b
2.16522e-162	0.569236	0.941	0.831	5.45593e-158	SPG	Srp14
3.72822e-161	0.730978	0.787	0.615	9.39438e-157	SPG	Bcas2
4.70558e-159	1.07777	0.611	0.384	1.18571e-154	SPG	Srp19
1.05565e-157	1.2236	0.666	0.51	2.66003e-153	SPG	Spint2
1.56651e-157	1.20171	0.544	0.338	3.94729e-153	SPG	Pdcd10
1.39855e-155	0.704108	0.85	0.713	3.52407e-151	SPG	Cct3
6.43887e-155	1.11798	0.594	0.398	1.62247e-150	SPG	Ost4
2.05809e-154	1.1317	0.714	0.581	5.18598e-150	SPG	Med10
7.88596e-154	1.36197	0.534	0.339	1.9871e-149	SPG	Ciao2b
1.46434e-153	1.39517	0.542	0.365	3.68985e-149	SPG	Arglu1
1.09468e-152	1.42973	0.503	0.309	2.75838e-148	SPG	Gm47283
2.39318e-152	0.801245	0.619	0.359	6.03035e-148	SPG	Pcbp1
4.30782e-151	0.960928	0.662	0.437	1.08549e-146	SPG	Ubxn4
5.06451e-150	1.40496	0.511	0.332	1.27615e-145	SPG	Dbf4
1.02527e-148	1.28745	0.531	0.348	2.58347e-144	SPG	Ncbp2
4.2451e-147	1.23905	0.533	0.342	1.06968e-142	SPG	Psmd12
1.76048e-146	0.795288	0.791	0.705	4.43607e-142	SPG	Eif3c
1.31641e-144	1.03441	0.683	0.509	3.31709e-140	SPG	Cks2
1.49265e-144	0.672843	0.796	0.766	3.76118e-140	SPG	Cct2
5.04683e-143	1.30562	0.533	0.348	1.2717e-138	SPG	Ncor1
5.84924e-142	0.788742	0.759	0.567	1.47389e-137	SPG	Ndufs5
8.68345e-142	1.1513	0.527	0.324	2.18806e-137	SPG	Trappc4
1.56532e-141	1.1918	0.536	0.333	3.94429e-137	SPG	Pcna
4.17984e-141	0.984438	0.659	0.46	1.05324e-136	SPG	Rab2a
9.2368e-141	0.852267	0.716	0.525	2.32749e-136	SPG	Arpc1a
1.17171e-140	1.08625	0.649	0.517	2.95246e-136	SPG	Sar1a
3.33528e-138	0.720897	0.798	0.691	8.40424e-134	SPG	Ube2d2a
1.25091e-136	0.598659	0.875	0.848	3.15203e-132	SPG	Rpl24
4.72704e-136	0.579356	0.882	0.853	1.19112e-131	SPG	Eif5a
5.93096e-135	1.15095	0.516	0.317	1.49448e-130	SPG	Uqcrc2
1.61437e-131	1.16574	0.555	0.371	4.0679e-127	SPG	1110004F10Rik
2.28858e-131	1.27781	0.511	0.338	5.76676e-127	SPG	Bet1
1.70532e-130	1.11689	0.544	0.366	4.29706e-126	SPG	Tomm6
2.70363e-130	1.17731	0.538	0.354	6.8126e-126	SPG	Dhx40
7.56283e-129	0.549899	0.913	0.867	1.90568e-124	SPG	Micos10
2.7867e-127	1.03736	0.649	0.566	7.02193e-123	SPG	Ppp4c
5.2583e-126	1.0917	0.572	0.35	1.32499e-121	SPG	Nol8
3.71449e-125	1.03343	0.625	0.531	9.35978e-121	SPG	Trir
5.72856e-125	1.32564	0.56	0.426	1.44348e-120	SPG	Map1lc3b
7.89863e-125	1.01842	0.551	0.363	1.9903e-120	SPG	Hnrnpa0
1.66604e-124	1.40844	0.559	0.437	4.1981e-120	SPG	Tmem147
3.17922e-124	0.909377	0.681	0.569	8.01101e-120	SPG	Tmem258
1.89043e-122	0.873669	0.698	0.646	4.7635e-118	SPG	Zc3h15
2.16276e-121	0.988171	0.525	0.349	5.44972e-117	SPG	Rbbp6
7.75037e-121	0.783361	0.763	0.64	1.95294e-116	SPG	Smc4
9.23937e-121	0.529669	0.875	0.723	2.32814e-116	SPG	Srp9
4.75114e-118	0.565956	0.86	0.775	1.19719e-113	SPG	Lsm2
5.72205e-118	1.08379	0.5	0.317	1.44184e-113	SPG	Ebna1bp2
2.21547e-117	0.825797	0.657	0.483	5.58255e-113	SPG	Prdx5
1.49137e-116	1.07742	0.524	0.351	3.75795e-112	SPG	Rfc1
1.53345e-116	0.72827	0.797	0.631	3.86398e-112	SPG	Eif2s2
2.37673e-116	0.630903	0.783	0.617	5.98889e-112	SPG	Rnf7
2.45152e-116	1.02999	0.552	0.38	6.17733e-112	SPG	Utp18
6.69652e-116	0.993656	0.599	0.447	1.68739e-111	SPG	Rwdd1
6.99893e-115	1.22971	0.51	0.341	1.76359e-110	SPG	Tmx4
1.04966e-113	0.885902	0.676	0.619	2.64493e-109	SPG	Ubl5
2.81549e-113	0.88584	0.612	0.453	7.09448e-109	SPG	Psmb5
5.01681e-113	0.992608	0.593	0.42	1.26414e-108	SPG	Sypl
1.02792e-110	1.23485	0.509	0.358	2.59016e-106	SPG	Sdf4
7.09519e-109	0.885802	0.618	0.431	1.78785e-104	SPG	Brd2
1.91373e-108	1.12243	0.531	0.381	4.82222e-104	SPG	Hnrnpul1
2.31058e-107	0.735985	0.67	0.492	5.82219e-103	SPG	Creld2
4.66837e-105	0.884737	0.576	0.394	1.17634e-100	SPG	Ik
6.38273e-105	0.607539	0.941	0.94	1.60832e-100	SPG	Actb
2.17265e-104	1.04994	0.513	0.36	5.47464e-100	SPG	Pfdn6
4.87155e-104	0.717	0.759	0.609	1.22753e-99	SPG	Mrpl20
5.39856e-104	0.992496	0.54	0.377	1.36033e-99	SPG	Aco2
8.70232e-104	1.06121	0.606	0.499	2.19281e-99	SPG	Ier3ip1
1.63986e-103	0.899033	0.55	0.378	4.13212e-99	SPG	Actl6a
2.34219e-103	1.10473	0.51	0.363	5.90185e-99	SPG	Psmd13
4.27349e-103	1.19829	0.539	0.432	1.07683e-98	SPG	Dhx36
5.02387e-103	0.553693	0.871	0.754	1.26592e-98	SPG	Tbca
1.00018e-102	0.601722	0.786	0.721	2.52026e-98	SPG	Rpl36al
2.18837e-102	0.681663	0.707	0.527	5.51425e-98	SPG	Snrpc
7.44265e-101	1.09258	0.544	0.409	1.8754e-96	SPG	Trip12
1.42312e-100	0.845809	0.64	0.532	3.58597e-96	SPG	Hspa4
9.35013e-99	0.94817	0.544	0.382	2.35605e-94	SPG	Cisd1
4.50993e-98	0.611324	0.802	0.733	1.13641e-93	SPG	Rtraf
1.55864e-97	0.992656	0.571	0.455	3.92746e-93	SPG	Arf5
2.72127e-96	0.973728	0.539	0.399	6.85705e-92	SPG	Psmc5
3.02277e-96	0.65537	0.752	0.671	7.61679e-92	SPG	Ndufa2
1.65852e-95	0.933331	0.508	0.339	4.17913e-91	SPG	Snw1
2.15893e-95	0.633539	0.699	0.589	5.44008e-91	SPG	Arf4
1.38944e-94	0.624491	0.715	0.523	3.50112e-90	SPG	Ewsr1
8.96702e-94	1.20473	0.519	0.406	2.25951e-89	SPG	Zranb1
1.9217e-92	0.993304	0.502	0.333	4.8423e-88	SPG	Prc1
8.5616e-92	0.704075	0.724	0.681	2.15735e-87	SPG	Anapc11
1.1876e-91	0.714124	0.642	0.473	2.99251e-87	SPG	Hspa9
1.76492e-90	0.802605	0.596	0.463	4.44724e-86	SPG	Yeats4
4.00641e-90	0.72602	0.672	0.602	1.00953e-85	SPG	Ube2j2
6.62562e-90	0.77921	0.582	0.424	1.66952e-85	SPG	Ddx46
3.57125e-87	0.936485	0.525	0.37	8.99883e-83	SPG	Clptm1l
1.76919e-85	0.963665	0.547	0.439	4.45802e-81	SPG	Ndufv1
3.03518e-85	0.768463	0.657	0.573	7.64806e-81	SPG	Psmd4
5.23387e-85	0.8193	0.566	0.406	1.31883e-80	SPG	Cops3
3.43099e-84	0.756296	0.703	0.674	8.64541e-80	SPG	Npm3
1.36064e-82	0.756014	0.639	0.509	3.42853e-78	SPG	Eif3e
1.46181e-82	0.644444	0.711	0.672	3.68348e-78	SPG	Eif3g
5.71505e-81	0.594499	0.784	0.775	1.44008e-76	SPG	Eif4g2
2.09818e-79	1.06391	0.513	0.404	5.28699e-75	SPG	Setd3
2.19959e-79	0.605746	0.713	0.599	5.54253e-75	SPG	Sap18
4.54162e-79	1.00054	0.599	0.563	1.1444e-74	SPG	Atp5g1
7.66331e-79	1.11617	0.515	0.426	1.931e-74	SPG	Ptp4a2
1.22738e-78	0.844817	0.56	0.441	3.09276e-74	SPG	Mcm7
2.36212e-77	0.756285	0.581	0.448	5.95208e-73	SPG	Elavl1
3.13202e-77	0.696032	0.629	0.477	7.89207e-73	SPG	Sod2
1.1508e-76	0.640144	0.66	0.533	2.89979e-72	SPG	Mrfap1
1.35349e-75	0.775414	0.564	0.407	3.41052e-71	SPG	Senp2
2.00007e-74	0.841866	0.55	0.405	5.03978e-70	SPG	Cwc15
8.83198e-74	0.858115	0.591	0.469	2.22548e-69	SPG	Cdc20
3.70131e-73	0.709504	0.619	0.465	9.32657e-69	SPG	Atp6v1d
1.9204e-72	0.810089	0.611	0.545	4.83902e-68	SPG	Rdx
3.17877e-72	0.566775	0.7	0.535	8.00987e-68	SPG	Strap
1.62479e-70	0.663052	0.604	0.506	4.09414e-66	SPG	Ube2v2
1.80265e-69	0.615754	0.688	0.584	4.54232e-65	SPG	Psmb6
2.95469e-69	0.78903	0.523	0.392	7.44523e-65	SPG	Ccdc88a
7.19873e-69	0.923195	0.524	0.426	1.81394e-64	SPG	Sdhb
1.1038e-68	0.675279	0.535	0.39	2.78137e-64	SPG	Coprs
2.50616e-68	0.555607	0.92	0.89	6.31503e-64	SPG	Ube2s
3.10814e-67	0.777584	0.51	0.365	7.83189e-63	SPG	Ift20
7.22853e-67	0.874132	0.559	0.469	1.82144e-62	SPG	Ndufaf8
7.81818e-67	0.766933	0.534	0.423	1.97003e-62	SPG	Pdhb
8.26981e-66	0.893467	0.6	0.546	2.08383e-61	SPG	Cd164
1.40625e-65	0.801225	0.505	0.376	3.54348e-61	SPG	Mplkip
2.06387e-65	0.820985	0.599	0.554	5.20054e-61	SPG	Cul5
5.71652e-65	0.757844	0.596	0.512	1.44045e-60	SPG	Csnk2a2
1.3714e-63	0.71672	0.568	0.467	3.45567e-59	SPG	Btbd10
1.39789e-63	0.754436	0.605	0.534	3.5224e-59	SPG	Eif2s1
2.95016e-62	0.768418	0.549	0.451	7.43382e-58	SPG	Aurkaip1
1.51842e-61	0.97984	0.58	0.547	3.8261e-57	SPG	Cep83
2.8953e-61	0.794059	0.552	0.464	7.29558e-57	SPG	D8Ertd738e
1.56057e-60	0.74059	0.508	0.377	3.93232e-56	SPG	Selenof
2.49932e-60	0.921668	0.505	0.407	6.29779e-56	SPG	Psmd7
5.02608e-60	0.711682	0.563	0.445	1.26647e-55	SPG	Mcrs1
1.40906e-59	0.731617	0.564	0.483	3.55054e-55	SPG	Usp7
1.14166e-58	0.540973	0.699	0.599	2.87675e-54	SPG	Itm2b
8.62414e-58	0.563759	0.67	0.545	2.17311e-53	SPG	St13
3.18926e-56	0.751391	0.516	0.413	8.03631e-52	SPG	Ndufa9
1.48487e-55	0.753851	0.593	0.546	3.74156e-51	SPG	Set
8.49353e-55	0.500996	0.719	0.675	2.1402e-50	SPG	Mt2
1.35727e-54	0.697123	0.602	0.569	3.42004e-50	SPG	Lsm12
9.65577e-53	0.588509	0.72	0.741	2.43306e-48	SPG	Gm10076
5.62197e-51	0.796636	0.541	0.482	1.41662e-46	SPG	Rer1
2.65233e-50	0.593062	0.674	0.677	6.68335e-46	SPG	Atp5o
6.50424e-48	0.631339	0.553	0.488	1.63894e-43	SPG	Akirin1
7.23726e-48	0.857006	0.564	0.566	1.82364e-43	SPG	Snf8
6.4499e-47	0.554609	0.527	0.414	1.62525e-42	SPG	Ramac
3.19906e-45	0.640795	0.562	0.472	8.061e-41	SPG	Rpn2
3.58149e-44	0.681632	0.503	0.419	9.02463e-40	SPG	Mycbp
1.72128e-43	0.630059	0.61	0.569	4.33729e-39	SPG	Myl6
3.20277e-41	0.754812	0.568	0.564	8.07034e-37	SPG	Nsa2
1.7623e-39	0.874143	0.538	0.518	4.44064e-35	SPG	R3hdm1
3.05225e-39	0.638721	0.587	0.563	7.69107e-35	SPG	Gtf2f1
1.17772e-38	0.585072	0.588	0.529	2.96763e-34	SPG	Immt
5.23072e-37	0.602996	0.622	0.638	1.31804e-32	SPG	Csde1
5.39501e-37	0.650826	0.545	0.494	1.35943e-32	SPG	Tomm70a
5.3367e-36	0.786066	0.51	0.496	1.34474e-31	SPG	Fis1
1.081e-35	0.65074	0.598	0.592	2.7239e-31	SPG	Mrpl30
7.83861e-35	0.577389	0.54	0.479	1.97517e-30	SPG	Slc25a33
2.50335e-34	0.52068	0.61	0.573	6.30794e-30	SPG	Rnf10
5.62603e-34	0.61433	0.515	0.459	1.41765e-29	SPG	Mrpl35
5.40655e-33	0.535549	0.523	0.437	1.36234e-28	SPG	Cenpw
9.2786e-33	0.525114	0.652	0.565	2.33802e-28	SPG	Fam216a
2.56079e-31	0.540805	0.545	0.481	6.45267e-27	SPG	Birc5
7.21727e-28	0.545674	0.523	0.477	1.81861e-23	SPG	Aimp1
8.32331e-28	0.718533	0.612	0.601	2.09731e-23	SPG	Syce3
2.04869e-27	0.559225	0.551	0.546	5.1623e-23	SPG	Drg1
2.99195e-26	0.525962	0.512	0.431	7.53911e-22	SPG	Pde6d
5.30693e-25	0.649113	0.528	0.536	1.33724e-20	SPG	Adrm1
1.92633e-18	0.604783	0.525	0.52	4.85397e-14	SPG	Gsk3b
1.0623e-16	0.553176	0.517	0.515	2.67679e-12	SPG	Atox1
1.59553e-14	0.552985	0.535	0.553	4.0204e-10	SPG	Serinc3
1.46956e-13	0.69899	0.49	0.528	3.70301e-09	SPG	Ergic3
8.84841e-09	0.560035	0.468	0.503	0.000222962	SPG	Anapc13
0	3.15971	0.772	0.317	0	Scytes	Cdc42ep3
0	3.1042	0.588	0.201	0	Scytes	Piwil1
0	2.96751	0.653	0.245	0	Scytes	Prok2
0	2.93425	0.651	0.222	0	Scytes	Pabpc6
0	2.91549	0.871	0.569	0	Scytes	Atxn7l3b
0	2.90906	0.671	0.27	0	Scytes	Slc2a3
0	2.87096	0.727	0.234	0	Scytes	Slco6c1
0	2.81546	0.985	0.891	0	Scytes	Lyar
0	2.77681	0.658	0.238	0	Scytes	Dnah8
0	2.77425	0.912	0.608	0	Scytes	Acyp1
0	2.74315	0.721	0.248	0	Scytes	Art3
0	2.71796	0.662	0.216	0	Scytes	Hdgfl1
0	2.7036	0.733	0.318	0	Scytes	Shcbp1l
0	2.69623	0.72	0.271	0	Scytes	Nkapl
0	2.63832	0.567	0.125	0	Scytes	Fsip2
0	2.63714	0.784	0.386	0	Scytes	Zpbp2
0	2.6263	0.627	0.176	0	Scytes	Ccdc39
0	2.62328	0.836	0.488	0	Scytes	Phospho2
0	2.61888	0.809	0.401	0	Scytes	Ccdc113
0	2.60273	0.781	0.389	0	Scytes	Tmbim7
0	2.60199	0.783	0.364	0	Scytes	Adam2
0	2.58799	0.931	0.725	0	Scytes	AA467197
0	2.58631	0.714	0.295	0	Scytes	Cyct
0	2.57624	0.958	0.771	0	Scytes	Ggnbp1
0	2.57402	0.945	0.804	0	Scytes	Tuba3b
0	2.57335	0.907	0.546	0	Scytes	Cfap36
0	2.55834	0.909	0.639	0	Scytes	1700010I14Rik
0	2.55404	0.714	0.319	0	Scytes	Psma8
0	2.55233	0.849	0.468	0	Scytes	Supt20
0	2.5438	0.601	0.143	0	Scytes	Spesp1
0	2.54147	0.888	0.561	0	Scytes	Psip1
0	2.53864	0.632	0.19	0	Scytes	Galnt3
0	2.53382	0.57	0.142	0	Scytes	Ankar
0	2.52884	0.652	0.18	0	Scytes	Ccdc173
0	2.52361	0.652	0.302	0	Scytes	Gm20621
0	2.51859	0.704	0.294	0	Scytes	Cabcoco1
0	2.51858	0.727	0.255	0	Scytes	Lrrc34
0	2.51286	0.547	0.129	0	Scytes	Adam1b
0	2.51034	0.686	0.229	0	Scytes	Cfap53
0	2.50881	0.756	0.432	0	Scytes	Ccdc38
0	2.50819	0.708	0.294	0	Scytes	Slc22a16
0	2.50051	0.586	0.166	0	Scytes	Toporsl
0	2.50041	0.937	0.784	0	Scytes	Calm1
0	2.50032	0.876	0.513	0	Scytes	Clgn
0	2.49876	0.924	0.69	0	Scytes	Tbpl1
0	2.48982	0.809	0.422	0	Scytes	Hagh
0	2.48886	0.647	0.248	0	Scytes	Pxt1
0	2.48461	0.768	0.389	0	Scytes	Spag6l
0	2.48458	0.975	0.853	0	Scytes	Gkap1
0	2.47685	0.779	0.381	0	Scytes	Trafd1
0	2.47564	0.993	0.957	0	Scytes	Cox8c
0	2.47445	0.862	0.462	0	Scytes	Nphp1
0	2.46696	0.779	0.375	0	Scytes	Taf7l2
0	2.46022	0.955	0.765	0	Scytes	March11
0	2.45802	0.703	0.345	0	Scytes	1700029P11Rik
0	2.456	0.864	0.608	0	Scytes	Ddt
0	2.45278	0.67	0.248	0	Scytes	1700100I10Rik
0	2.44816	0.665	0.237	0	Scytes	Abhd17b
0	2.4463	0.653	0.298	0	Scytes	Zmynd10
0	2.44564	0.963	0.834	0	Scytes	Hspa2
0	2.44393	0.57	0.146	0	Scytes	Dpy19l2
0	2.44209	0.57	0.137	0	Scytes	Iqub
0	2.43903	0.63	0.268	0	Scytes	1700102P08Rik
0	2.43511	0.855	0.503	0	Scytes	Wbp11
0	2.42325	0.603	0.188	0	Scytes	Glipr1l1
0	2.41923	0.549	0.119	0	Scytes	Mgat4d
0	2.41673	0.832	0.478	0	Scytes	Mns1
0	2.40984	0.555	0.127	0	Scytes	Morc2b
0	2.40411	0.855	0.505	0	Scytes	Gk2
0	2.3982	0.548	0.163	0	Scytes	Ovol2
0	2.39799	0.809	0.452	0	Scytes	Cklf
0	2.39478	0.62	0.258	0	Scytes	Snhg3
0	2.39336	0.952	0.712	0	Scytes	Pabpc1
0	2.39071	0.807	0.443	0	Scytes	4930544G11Rik
0	2.38813	0.782	0.367	0	Scytes	Eid3
0	2.38435	0.793	0.448	0	Scytes	Fbp1
0	2.38295	0.981	0.857	0	Scytes	Gm3417
0	2.37477	0.696	0.257	0	Scytes	Slc9b1
0	2.37097	0.79	0.415	0	Scytes	Ift43
0	2.36638	0.708	0.267	0	Scytes	Cfap45
0	2.36459	0.674	0.331	0	Scytes	Ppp3ca
0	2.3626	0.608	0.23	0	Scytes	Pbk
0	2.3583	0.618	0.196	0	Scytes	Ttc30a2
0	2.35343	0.808	0.443	0	Scytes	Dynlt1f
0	2.34283	0.594	0.176	0	Scytes	1700018F24Rik
0	2.34245	0.649	0.232	0	Scytes	Mzt2
0	2.34173	0.584	0.278	0	Scytes	Mllt10
0	2.34048	0.893	0.636	0	Scytes	Pwwp3a
0	2.33909	0.638	0.233	0	Scytes	Flywch1
0	2.32844	0.668	0.32	0	Scytes	Pbp2
0	2.32597	0.62	0.217	0	Scytes	Znhit3
0	2.32547	0.541	0.149	0	Scytes	Tkfc
0	2.32465	0.676	0.307	0	Scytes	1700018L02Rik
0	2.32234	0.772	0.394	0	Scytes	Bbof1
0	2.31984	0.539	0.138	0	Scytes	Catsper2
0	2.30899	0.778	0.418	0	Scytes	Rnf32
0	2.30886	0.598	0.17	0	Scytes	4930430A15Rik
0	2.30477	0.612	0.198	0	Scytes	Pde1c
0	2.30444	0.937	0.816	0	Scytes	Tmem97
0	2.30366	0.957	0.771	0	Scytes	Gm11837
0	2.30217	0.731	0.342	0	Scytes	Cfap97
0	2.29994	0.986	0.953	0	Scytes	Rsph1
0	2.29966	0.53	0.133	0	Scytes	Gm4871
0	2.29871	0.815	0.439	0	Scytes	Cox7b2
0	2.29784	0.576	0.143	0	Scytes	Ccdc175
0	2.29684	0.769	0.362	0	Scytes	Zpbp
0	2.2964	0.773	0.423	0	Scytes	Ssmem1
0	2.28997	0.646	0.228	0	Scytes	Lca5l
0	2.28362	0.735	0.353	0	Scytes	Arl3
0	2.27036	0.676	0.278	0	Scytes	Ccdc65
0	2.26882	0.61	0.195	0	Scytes	Wbp4
0	2.26712	0.542	0.143	0	Scytes	4930550C14Rik
0	2.26415	0.818	0.573	0	Scytes	Mesp1
0	2.26228	0.727	0.324	0	Scytes	Adad1
0	2.25491	0.57	0.18	0	Scytes	Tdrd6
0	2.25476	0.658	0.221	0	Scytes	Ccdc89
0	2.2545	0.721	0.316	0	Scytes	Sephs2
0	2.24551	0.981	0.898	0	Scytes	Spink2
0	2.24441	0.623	0.222	0	Scytes	Lrrc6
0	2.24241	0.75	0.406	0	Scytes	Mif4gd
0	2.24025	0.602	0.231	0	Scytes	H2afy
0	2.23379	0.619	0.211	0	Scytes	Cep72
0	2.23209	0.657	0.256	0	Scytes	Irak1bp1
0	2.23052	0.62	0.31	0	Scytes	Gmcl1
0	2.22874	0.654	0.249	0	Scytes	Pde8a
0	2.22842	0.702	0.308	0	Scytes	Ncbp1
0	2.22796	0.748	0.387	0	Scytes	Thoc7
0	2.22517	0.561	0.196	0	Scytes	Cfap161
0	2.22457	0.696	0.288	0	Scytes	Dynlrb2
0	2.22371	0.502	0.128	0	Scytes	Gpr160
0	2.21971	0.788	0.461	0	Scytes	1700012B09Rik
0	2.21501	0.854	0.63	0	Scytes	Pabpc2
0	2.21455	0.881	0.61	0	Scytes	1700018B24Rik
0	2.2144	0.79	0.399	0	Scytes	Glt8d1
0	2.20891	0.707	0.29	0	Scytes	Nipbl
0	2.20593	0.617	0.214	0	Scytes	Spdya
0	2.19853	0.702	0.276	0	Scytes	Lztfl1
0	2.1968	0.629	0.261	0	Scytes	Khdrbs3
0	2.19632	0.646	0.28	0	Scytes	Nlrp14
0	2.19612	0.849	0.586	0	Scytes	Cfap298
0	2.19535	0.968	0.828	0	Scytes	Nasp
0	2.1869	0.739	0.352	0	Scytes	Amn1
0	2.18588	0.674	0.31	0	Scytes	Izumo4
0	2.18178	0.542	0.141	0	Scytes	Dlat
0	2.17652	0.598	0.193	0	Scytes	Spag16
0	2.17596	0.934	0.74	0	Scytes	Tuba3a
0	2.17435	0.928	0.73	0	Scytes	Vdac2
0	2.17207	0.745	0.409	0	Scytes	Dyrk3
0	2.16785	0.728	0.379	0	Scytes	Fam178b
0	2.16603	0.582	0.214	0	Scytes	4930455B14Rik
0	2.16514	0.785	0.396	0	Scytes	Larp7
0	2.15731	0.566	0.16	0	Scytes	Kctd19
0	2.15447	0.527	0.158	0	Scytes	Gng10
0	2.1516	0.758	0.494	0	Scytes	Pdzd9
0	2.14681	0.667	0.306	0	Scytes	Pom121l12
0	2.1461	0.771	0.373	0	Scytes	Suclg1
0	2.14441	0.513	0.142	0	Scytes	Ccdc42
0	2.14378	0.638	0.269	0	Scytes	Spata16
0	2.14197	0.68	0.296	0	Scytes	Exosc3
0	2.13573	0.557	0.156	0	Scytes	Nme7
0	2.13323	0.814	0.547	0	Scytes	1700010B08Rik
0	2.13304	0.513	0.151	0	Scytes	Trpd52l3
0	2.13273	0.736	0.405	0	Scytes	Nxt1
0	2.13054	0.629	0.269	0	Scytes	Pcbp3
0	2.12824	0.532	0.153	0	Scytes	Drc3
0	2.12566	0.585	0.195	0	Scytes	Cog6
0	2.11702	0.537	0.138	0	Scytes	Tdrd7
0	2.11377	0.646	0.363	0	Scytes	Gtsf2
0	2.11199	0.501	0.141	0	Scytes	Fam227b
0	2.10602	0.623	0.277	0	Scytes	Aurka
0	2.10441	0.569	0.203	0	Scytes	Hsf5
0	2.10141	0.767	0.432	0	Scytes	Pnpla2
0	2.10094	0.878	0.766	0	Scytes	Calm2
0	2.09922	0.564	0.198	0	Scytes	Alx1
0	2.09688	0.775	0.431	0	Scytes	Lrwd1
0	2.09686	0.564	0.206	0	Scytes	Tekt3
0	2.08932	0.752	0.463	0	Scytes	Diablo
0	2.08818	0.609	0.232	0	Scytes	Armt1
0	2.08451	0.541	0.193	0	Scytes	Pfkp
0	2.08382	0.59	0.228	0	Scytes	Ccdc83
0	2.08211	0.567	0.162	0	Scytes	Cep126
0	2.08075	0.644	0.262	0	Scytes	Wfdc15a
0	2.07831	0.783	0.486	0	Scytes	Stpg4
0	2.07644	0.623	0.277	0	Scytes	Rdh11
0	2.07576	0.717	0.378	0	Scytes	Ccdc96
0	2.07417	0.632	0.309	0	Scytes	Plpp1
0	2.07293	0.513	0.147	0	Scytes	2700049A03Rik
0	2.07118	0.749	0.429	0	Scytes	Ccl27a
0	2.07071	0.515	0.132	0	Scytes	Ralgds
0	2.06907	0.548	0.183	0	Scytes	4931417E11Rik
0	2.06711	0.733	0.336	0	Scytes	Gm128
0	2.06698	0.604	0.226	0	Scytes	4930444P10Rik
0	2.06394	0.942	0.791	0	Scytes	Cenpv
0	2.06138	0.793	0.48	0	Scytes	Txnrd3
0	2.06131	0.503	0.185	0	Scytes	Fsip1
0	2.06031	0.609	0.232	0	Scytes	Cfap299
0	2.05854	0.772	0.407	0	Scytes	Selenos
0	2.05808	0.904	0.71	0	Scytes	Ldha
0	2.05626	0.556	0.182	0	Scytes	Flacc1
0	2.05361	0.521	0.175	0	Scytes	Speer2
0	2.05208	0.577	0.243	0	Scytes	Pik3ip1
0	2.05188	0.559	0.229	0	Scytes	6430531B16Rik
0	2.05106	0.823	0.588	0	Scytes	Aprt
0	2.05005	0.57	0.208	0	Scytes	Ccdc130
0	2.04976	0.579	0.19	0	Scytes	Mtmr6
0	2.04961	0.529	0.153	0	Scytes	Katnal2
0	2.04777	0.823	0.534	0	Scytes	Tekt1
0	2.04491	0.79	0.452	0	Scytes	Fyttd1
0	2.04225	0.702	0.362	0	Scytes	Pfn4
0	2.0397	0.529	0.188	0	Scytes	Cdkn2d
0	2.03598	0.599	0.263	0	Scytes	1700026D11Rik
0	2.02968	0.662	0.28	0	Scytes	Pex13
0	2.02899	0.596	0.251	0	Scytes	1700001G11Rik
0	2.02868	0.702	0.4	0	Scytes	Tekt4
0	2.02763	0.596	0.24	0	Scytes	Trim69
0	2.0276	0.875	0.664	0	Scytes	Chrac1
0	2.02399	0.507	0.32	0	Scytes	Fam24a
0	2.01985	0.606	0.265	0	Scytes	Vit
0	2.01591	0.586	0.213	0	Scytes	Ppp3cc
0	2.01259	0.837	0.56	0	Scytes	Ddx25
0	2.00892	0.752	0.437	0	Scytes	Ccdc60
0	2.0088	0.786	0.437	0	Scytes	Ddx4
0	2.00768	0.517	0.216	0	Scytes	Ccdc178
0	2.00457	0.71	0.332	0	Scytes	Ccnb2
0	2.00418	0.564	0.186	0	Scytes	Ruvbl2
0	2.00353	0.599	0.267	0	Scytes	Fam118b
0	1.99813	0.881	0.708	0	Scytes	Dmrtb1
0	1.99202	0.5	0.274	0	Scytes	Tex36
0	1.99195	0.635	0.311	0	Scytes	Sdf2l1
0	1.9906	0.814	0.529	0	Scytes	Tomm22
0	1.99013	0.786	0.507	0	Scytes	Vps26a
0	1.98876	0.552	0.175	0	Scytes	Ints10
0	1.98832	0.697	0.32	0	Scytes	Ccpg1os
0	1.98821	0.667	0.314	0	Scytes	Trim27
0	1.98723	0.624	0.276	0	Scytes	Ttc25
0	1.98638	0.751	0.432	0	Scytes	2300009A05Rik
0	1.98326	0.856	0.609	0	Scytes	Rp9
0	1.98034	0.593	0.206	0	Scytes	Dnal4
0	1.9803	0.516	0.189	0	Scytes	Grtp1
0	1.98025	0.588	0.233	0	Scytes	Vrk3
0	1.97877	0.798	0.519	0	Scytes	Usp1
0	1.97733	0.72	0.448	0	Scytes	1700020D05Rik
0	1.97688	0.875	0.612	0	Scytes	Tctex1d2
0	1.97608	0.728	0.479	0	Scytes	Rasl2-9
0	1.97508	0.816	0.56	0	Scytes	Morn5
0	1.97016	0.714	0.355	0	Scytes	Ahi1
0	1.97001	0.65	0.325	0	Scytes	1700003H04Rik
0	1.96732	0.667	0.272	0	Scytes	Krcc1
0	1.96691	0.945	0.809	0	Scytes	Ldhal6b
0	1.96328	0.769	0.561	0	Scytes	Ankrd54
0	1.96314	0.626	0.33	0	Scytes	Tesmin
0	1.96234	0.675	0.284	0	Scytes	Cnot4
0	1.96009	0.626	0.287	0	Scytes	Gm31072
0	1.96005	0.719	0.385	0	Scytes	B230118H07Rik
0	1.95772	0.616	0.21	0	Scytes	Golga4
0	1.95738	0.576	0.218	0	Scytes	Mrpl39
0	1.95557	0.601	0.226	0	Scytes	Atxn2l
0	1.95395	0.705	0.394	0	Scytes	Tekt2
0	1.95212	0.638	0.245	0	Scytes	Ankrd7
0	1.95128	0.625	0.273	0	Scytes	Efhc1
0	1.95113	0.637	0.27	0	Scytes	Rwdd4a
0	1.951	0.918	0.815	0	Scytes	Cox6b2
0	1.94938	0.562	0.192	0	Scytes	Rhbdd3
0	1.94455	0.546	0.19	0	Scytes	Ankrd13a
0	1.93891	0.753	0.516	0	Scytes	Efhd1
0	1.93831	0.852	0.571	0	Scytes	Ptges3
0	1.93783	0.663	0.329	0	Scytes	1700108J01Rik
0	1.93722	0.883	0.668	0	Scytes	Catsperz
0	1.93616	0.697	0.368	0	Scytes	Pttg1
0	1.93436	0.703	0.395	0	Scytes	Chmp2b
0	1.93105	0.523	0.223	0	Scytes	4930568E12Rik
0	1.9267	0.556	0.222	0	Scytes	Dcaf7
0	1.92517	0.562	0.216	0	Scytes	Fam170a
0	1.91965	0.596	0.256	0	Scytes	Ptpdc1
0	1.91607	0.706	0.448	0	Scytes	Mad2l2
0	1.91417	0.521	0.149	0	Scytes	Tbp
0	1.91374	0.531	0.177	0	Scytes	Elf2
0	1.90985	0.734	0.402	0	Scytes	1700019A02Rik
0	1.90827	0.621	0.241	0	Scytes	Gtf2b
0	1.9075	0.618	0.324	0	Scytes	Mpi
0	1.90453	0.567	0.269	0	Scytes	Tomm20l
0	1.89956	0.585	0.191	0	Scytes	Usp8
0	1.89775	0.838	0.55	0	Scytes	Lypd4
0	1.89507	0.617	0.323	0	Scytes	D030056L22Rik
0	1.89405	0.717	0.451	0	Scytes	Stk33
0	1.89287	0.623	0.269	0	Scytes	Ube2u
0	1.89213	0.746	0.426	0	Scytes	B9d1
0	1.8892	0.687	0.44	0	Scytes	Smpd5
0	1.88679	0.533	0.204	0	Scytes	Smarca2
0	1.88512	0.685	0.353	0	Scytes	Mrpl53
0	1.88213	0.727	0.448	0	Scytes	Bcap29
0	1.88097	0.854	0.59	0	Scytes	Cct4
0	1.88068	0.851	0.68	0	Scytes	1700028J19Rik
0	1.88006	0.637	0.287	0	Scytes	Sept10
0	1.87841	0.541	0.158	0	Scytes	Rsrc1
0	1.87667	0.741	0.405	0	Scytes	Gtf2e2
0	1.87415	0.59	0.201	0	Scytes	Insig2
0	1.87282	0.655	0.296	0	Scytes	Qrich1
0	1.86907	0.723	0.343	0	Scytes	Pdha2
0	1.86862	0.622	0.27	0	Scytes	Cfap20
0	1.86679	0.535	0.186	0	Scytes	Acr
0	1.86611	0.937	0.808	0	Scytes	H2afz
0	1.86348	0.739	0.513	0	Scytes	1700051A21Rik
0	1.86058	0.632	0.292	0	Scytes	Sppl3
0	1.86019	0.77	0.456	0	Scytes	Med28
0	1.85857	0.802	0.551	0	Scytes	Insl6
0	1.85804	0.574	0.239	0	Scytes	Thap4
0	1.85255	0.968	0.837	0	Scytes	Hsp90aa1
0	1.84764	0.977	0.925	0	Scytes	Morf4l1
0	1.84516	0.71	0.444	0	Scytes	Nop9
0	1.84469	0.67	0.348	0	Scytes	Cds1
0	1.84457	0.513	0.19	0	Scytes	Rsph6a
0	1.84397	0.688	0.365	0	Scytes	Phf10
0	1.84354	0.549	0.184	0	Scytes	A430005L14Rik
0	1.84259	0.514	0.167	0	Scytes	Nckap1
0	1.83975	0.55	0.197	0	Scytes	Rexo2
0	1.83908	0.622	0.233	0	Scytes	Pmpcb
0	1.83892	0.746	0.498	0	Scytes	Bscl2
0	1.83825	0.787	0.491	0	Scytes	Gmps
0	1.83327	0.95	0.848	0	Scytes	Actg1
0	1.82876	0.743	0.445	0	Scytes	Fam216a
0	1.82651	0.556	0.196	0	Scytes	Sdhaf4
0	1.82467	0.615	0.319	0	Scytes	Prps1l1
0	1.82449	0.848	0.609	0	Scytes	Cfap206
0	1.82416	0.757	0.38	0	Scytes	Ewsr1
0	1.82279	0.633	0.375	0	Scytes	Nxn
0	1.82217	0.567	0.269	0	Scytes	Ift46
0	1.8221	0.926	0.799	0	Scytes	Larp1b
0	1.81959	0.857	0.654	0	Scytes	Acrbp
0	1.81887	0.662	0.356	0	Scytes	Itgb3bp
0	1.8169	0.847	0.636	0	Scytes	Nop10
0	1.80776	0.538	0.269	0	Scytes	Pcbp1
0	1.80568	0.871	0.689	0	Scytes	Sccpdh
0	1.8056	0.762	0.457	0	Scytes	Gtf2a1l
0	1.8006	0.53	0.26	0	Scytes	Nubp2
0	1.80035	0.553	0.201	0	Scytes	Daxx
0	1.80002	0.525	0.177	0	Scytes	Tmem230
0	1.79899	0.667	0.324	0	Scytes	Bbip1
0	1.79696	0.986	0.943	0	Scytes	Rbakdn
0	1.79686	0.832	0.563	0	Scytes	Mt2
0	1.79652	0.504	0.167	0	Scytes	Ccs
0	1.79643	0.776	0.427	0	Scytes	Uchl3
0	1.79532	0.552	0.206	0	Scytes	Commd1
0	1.79361	0.857	0.63	0	Scytes	Fkbp4
0	1.79194	0.519	0.178	0	Scytes	Boll
0	1.79008	0.806	0.502	0	Scytes	Rnf7
0	1.78775	0.629	0.322	0	Scytes	Tmem89
0	1.7855	0.593	0.31	0	Scytes	Wbp2
0	1.78546	0.557	0.24	0	Scytes	Ttc4
0	1.78503	0.532	0.202	0	Scytes	Cenpu
0	1.78417	0.731	0.4	0	Scytes	Cetn3
0	1.78268	0.721	0.427	0	Scytes	Gnb2
0	1.78168	0.687	0.334	0	Scytes	Tmbim4
0	1.7777	0.549	0.236	0	Scytes	Lancl2
0	1.77731	0.751	0.4	0	Scytes	Strap
0	1.77557	0.746	0.415	0	Scytes	St13
0	1.77407	0.687	0.322	0	Scytes	Atp6v1d
0	1.77383	0.869	0.685	0	Scytes	Sucla2
0	1.76995	0.566	0.249	0	Scytes	Ap1m1
0	1.76276	0.598	0.292	0	Scytes	Ndufs2
0	1.76228	0.534	0.208	0	Scytes	Fbxw9
0	1.76179	0.57	0.219	0	Scytes	Iscu
0	1.76154	0.515	0.176	0	Scytes	Armc3
0	1.7606	0.558	0.276	0	Scytes	5830448L01Rik
0	1.76048	0.614	0.295	0	Scytes	Bola3
0	1.75828	0.952	0.84	0	Scytes	Serf1
0	1.75785	0.751	0.493	0	Scytes	Syngr4
0	1.75733	0.58	0.238	0	Scytes	Tbc1d15
0	1.75722	0.563	0.296	0	Scytes	1700029M20Rik
0	1.75509	0.603	0.329	0	Scytes	Enkur
0	1.75396	0.544	0.184	0	Scytes	Sec23ip
0	1.7536	0.578	0.273	0	Scytes	Coprs
0	1.75035	0.779	0.609	0	Scytes	Ndufaf3
0	1.74636	0.671	0.366	0	Scytes	Mroh4
0	1.74619	0.627	0.268	0	Scytes	Senp2
0	1.74412	0.738	0.447	0	Scytes	Fdft1
0	1.74167	0.731	0.486	0	Scytes	Psmc3ip
0	1.73829	0.921	0.781	0	Scytes	Srp14
0	1.73688	0.596	0.202	0	Scytes	Nol8
0	1.7368	0.564	0.238	0	Scytes	Arl8b
0	1.73349	0.618	0.238	0	Scytes	Med7
0	1.73202	0.605	0.249	0	Scytes	Klhdc2
0	1.73057	0.637	0.288	0	Scytes	Pde6d
0	1.72829	0.589	0.261	0	Scytes	Ep400
0	1.72425	0.561	0.229	0	Scytes	Pias4
0	1.72382	0.628	0.247	0	Scytes	Mdm2
0	1.72329	0.644	0.285	0	Scytes	Acp1
0	1.72212	0.53	0.223	0	Scytes	Hacd1
0	1.72031	0.627	0.239	0	Scytes	Pdcd4
0	1.71226	0.642	0.321	0	Scytes	C2cd6
0	1.71123	0.583	0.316	0	Scytes	Ntpcr
0	1.70724	0.753	0.494	0	Scytes	Rtn3
0	1.7052	0.504	0.147	0	Scytes	Hirip3
0	1.70436	0.989	0.929	0	Scytes	Ybx3
0	1.70242	0.678	0.371	0	Scytes	Cdca3
0	1.70152	0.548	0.198	0	Scytes	Fam92a
0	1.69735	0.577	0.325	0	Scytes	Gm42918
0	1.69646	0.582	0.275	0	Scytes	Slc30a3
0	1.69577	0.635	0.351	0	Scytes	Ak2
0	1.6955	0.535	0.238	0	Scytes	Ppp1r35
0	1.69446	0.685	0.46	0	Scytes	1700006J14Rik
0	1.6925	0.662	0.402	0	Scytes	Fbxo36
0	1.69205	0.754	0.476	0	Scytes	Gmfb
0	1.69111	0.519	0.215	0	Scytes	Oit1
0	1.69058	0.586	0.274	0	Scytes	Nemp1
0	1.69053	0.542	0.197	0	Scytes	Dync1i2
0	1.68962	0.804	0.568	0	Scytes	Ndufb5
0	1.68921	0.721	0.411	0	Scytes	Snrpc
0	1.68903	0.692	0.363	0	Scytes	Arl6ip6
0	1.68881	0.594	0.327	0	Scytes	Capza1
0	1.68297	0.534	0.215	0	Scytes	Dll3
0	1.68189	0.835	0.638	0	Scytes	Atp6v1g1
0	1.68082	0.587	0.253	0	Scytes	Fam174a
0	1.68044	0.809	0.523	0	Scytes	Tomm7
0	1.67987	0.691	0.315	0	Scytes	Sf3b2
0	1.67822	0.989	0.939	0	Scytes	Ybx1
0	1.67805	0.501	0.178	0	Scytes	Rnft1
0	1.67584	0.538	0.226	0	Scytes	Dmrtc2
0	1.67513	0.91	0.794	0	Scytes	Cetn4
0	1.67485	0.513	0.152	0	Scytes	Arl6
0	1.67423	0.714	0.519	0	Scytes	Tprn
0	1.66945	0.768	0.532	0	Scytes	Ciapin1
0	1.66909	0.544	0.232	0	Scytes	Tm2d2
0	1.66903	0.557	0.255	0	Scytes	Wdr60
0	1.6684	0.58	0.231	0	Scytes	Tpp2
0	1.66669	0.547	0.196	0	Scytes	Ubr5
0	1.66664	0.527	0.228	0	Scytes	Immp2l
0	1.66525	0.587	0.209	0	Scytes	Cep290
0	1.6638	0.862	0.672	0	Scytes	Ndufc1
0	1.66184	0.811	0.48	0	Scytes	Dnaja1
0	1.65965	0.672	0.426	0	Scytes	Wdr48
0	1.65766	0.75	0.479	0	Scytes	Ggnbp2
0	1.65673	0.557	0.243	0	Scytes	Dr1
0	1.65645	0.562	0.245	0	Scytes	Cebpg
0	1.65383	0.522	0.251	0	Scytes	Rsph3a
0	1.65375	0.548	0.294	0	Scytes	Abcc3
0	1.65278	0.669	0.402	0	Scytes	Haus1
0	1.65254	0.573	0.233	0	Scytes	Ift20
0	1.65195	0.573	0.231	0	Scytes	Fdx1
0	1.64815	0.686	0.341	0	Scytes	Hspa9
0	1.6478	0.568	0.266	0	Scytes	Trim24
0	1.6473	0.525	0.239	0	Scytes	Cstf1
0	1.64608	0.508	0.21	0	Scytes	Msl3l2
0	1.64457	0.519	0.215	0	Scytes	Vps28
0	1.64365	0.607	0.368	0	Scytes	Cdkn2c
0	1.64327	0.883	0.676	0	Scytes	Tbca
0	1.64288	0.502	0.203	0	Scytes	Tada3
0	1.63886	0.594	0.309	0	Scytes	Fnta
0	1.63794	0.894	0.675	0	Scytes	BC051142
0	1.63517	0.687	0.344	0	Scytes	Sod2
0	1.63046	0.886	0.626	0	Scytes	Srp9
0	1.62647	0.595	0.336	0	Scytes	Fam98c
0	1.62506	0.82	0.517	0	Scytes	Eif2s2
0	1.62493	0.611	0.323	0	Scytes	Rsph9
0	1.62427	0.597	0.267	0	Scytes	Dtymk
0	1.62421	0.841	0.637	0	Scytes	Pam16
0	1.62403	0.715	0.455	0	Scytes	Ift74
0	1.62275	0.643	0.351	0	Scytes	Hadha
0	1.62091	0.647	0.3	0	Scytes	Brd2
0	1.61901	0.69	0.39	0	Scytes	Cir1
0	1.61833	0.506	0.221	0	Scytes	Lrrc73
0	1.61486	0.55	0.191	0	Scytes	Tusc3
0	1.6086	0.91	0.805	0	Scytes	Ppp3r2
0	1.60766	0.665	0.339	0	Scytes	Ndufb1-ps
0	1.60662	0.622	0.373	0	Scytes	Cd320
0	1.60623	0.525	0.199	0	Scytes	Ccdc34
0	1.606	0.764	0.56	0	Scytes	Gm2762
0	1.60576	0.876	0.718	0	Scytes	Vdac3
0	1.60524	0.662	0.39	0	Scytes	Sugt1
0	1.60459	0.73	0.402	0	Scytes	Arpc1a
0	1.60259	0.654	0.327	0	Scytes	Brdt
0	1.60012	0.527	0.235	0	Scytes	Cenpn
0	1.59801	0.522	0.229	0	Scytes	Lrrc59
0	1.59564	0.555	0.298	0	Scytes	Elp5
0	1.59222	0.92	0.798	0	Scytes	Cmtm2a
0	1.59118	0.53	0.154	0	Scytes	Phtf1
0	1.58829	0.636	0.443	0	Scytes	Cks2
0	1.58757	0.664	0.349	0	Scytes	Ash2l
0	1.5864	0.672	0.336	0	Scytes	Cdc20
0	1.5853	0.619	0.368	0	Scytes	Gps1
0	1.58428	0.558	0.235	0	Scytes	Mrpl1
0	1.5842	0.7	0.483	0	Scytes	Rnf187
0	1.58376	0.716	0.417	0	Scytes	Mrfap1
0	1.58336	0.67	0.299	0	Scytes	Ubxn4
0	1.58294	0.635	0.417	0	Scytes	Sbds
0	1.57683	0.51	0.193	0	Scytes	Sugp2
0	1.57642	0.649	0.361	0	Scytes	Ndufb10
0	1.57581	0.846	0.576	0	Scytes	Gtf2a2
0	1.57401	0.606	0.283	0	Scytes	Cops3
0	1.57362	0.543	0.238	0	Scytes	Hypk
0	1.57092	0.613	0.259	0	Scytes	Ik
0	1.57067	0.635	0.325	0	Scytes	Sf3b4
0	1.57046	0.749	0.516	0	Scytes	Ube2l3
0	1.57031	0.995	0.957	0	Scytes	Ropn1l
0	1.57	0.535	0.21	0	Scytes	Prc1
0	1.56887	0.69	0.409	0	Scytes	Fam50b
0	1.56327	0.706	0.485	0	Scytes	Wdr12
0	1.56216	0.879	0.671	0	Scytes	Cox6c
0	1.562	0.563	0.211	0	Scytes	Setx
0	1.56127	0.789	0.506	0	Scytes	Chic2
0	1.55979	0.798	0.563	0	Scytes	Atp5j
0	1.55817	0.875	0.747	0	Scytes	Dnaaf1
0	1.55761	0.599	0.24	0	Scytes	Actl6a
0	1.55554	0.589	0.239	0	Scytes	Selenof
0	1.55299	0.511	0.184	0	Scytes	Bub3
0	1.54879	0.631	0.294	0	Scytes	Ddx46
0	1.54534	0.729	0.502	0	Scytes	Smim14
0	1.54532	0.503	0.161	0	Scytes	Wac
0	1.54324	0.625	0.309	0	Scytes	Cenpw
0	1.54303	0.724	0.411	0	Scytes	Uqcrb
0	1.54224	0.534	0.263	0	Scytes	Lyrm1
0	1.54001	0.827	0.606	0	Scytes	Timm8b
0	1.53427	0.616	0.248	0	Scytes	Srp19
0	1.5342	0.964	0.882	0	Scytes	Dkkl1
0	1.53351	0.571	0.238	0	Scytes	Timm17a
0	1.5335	0.785	0.503	0	Scytes	Mrpl20
0	1.53242	0.841	0.701	0	Scytes	Fkbp1a
0	1.53235	0.819	0.656	0	Scytes	Ube2d2b
0	1.53201	0.556	0.34	0	Scytes	Gm50240
0	1.5315	0.614	0.271	0	Scytes	Cwc15
0	1.52859	0.661	0.453	0	Scytes	Fbxw5
0	1.5274	0.872	0.704	0	Scytes	Cct7
0	1.52604	0.584	0.264	0	Scytes	Adss
0	1.52187	0.588	0.308	0	Scytes	Nsun2
0	1.51989	0.518	0.205	0	Scytes	Phf1
0	1.51927	0.643	0.357	0	Scytes	Rpn2
0	1.51162	0.787	0.607	0	Scytes	Nsmce1
0	1.51109	0.6	0.349	0	Scytes	Ccdc192
0	1.50912	0.608	0.346	0	Scytes	Tram1
0	1.50751	0.66	0.462	0	Scytes	Myl10
0	1.50632	0.678	0.33	0	Scytes	Matr3
0	1.5057	0.669	0.373	0	Scytes	Prdx5
0	1.50535	0.667	0.337	0	Scytes	Rab2a
0	1.50486	0.698	0.42	0	Scytes	Ndufa6
0	1.50175	0.706	0.489	0	Scytes	Trim28
0	1.50017	0.535	0.214	0	Scytes	Chchd1
0	1.49898	0.569	0.252	0	Scytes	Ctnnbl1
0	1.49748	0.55	0.195	0	Scytes	Hdac1
0	1.49689	0.637	0.374	0	Scytes	Birc5
0	1.49668	0.728	0.506	0	Scytes	Dpep3
0	1.49617	0.646	0.327	0	Scytes	Txndc9
0	1.49391	0.64	0.317	0	Scytes	Mcrs1
0	1.49211	0.749	0.463	0	Scytes	Ndufs5
0	1.49136	0.764	0.549	0	Scytes	Polr1d
0	1.49026	0.528	0.214	0	Scytes	1700020N01Rik
0	1.4897	0.544	0.213	0	Scytes	Snw1
0	1.48921	0.683	0.425	0	Scytes	Cyth2
0	1.4887	0.679	0.458	0	Scytes	Slc2a5
0	1.48572	0.636	0.403	0	Scytes	Haus4
0	1.48394	0.942	0.841	0	Scytes	Cox5a
0	1.48299	0.897	0.788	0	Scytes	Cmtm2b
0	1.47865	0.662	0.47	0	Scytes	Pbx4
0	1.47698	0.566	0.218	0	Scytes	Thoc1
0	1.47469	0.509	0.191	0	Scytes	Sf3b5
0	1.47362	0.809	0.669	0	Scytes	Usp2
0	1.47343	0.615	0.35	0	Scytes	Med9
0	1.47291	0.512	0.237	0	Scytes	Retreg2
0	1.4703	0.695	0.369	0	Scytes	Creld2
0	1.46995	0.625	0.265	0	Scytes	Tra2b
0	1.46944	0.553	0.243	0	Scytes	Idi1
0	1.46932	0.524	0.26	0	Scytes	Cby1
0	1.46828	0.614	0.268	0	Scytes	Sf3b1
0	1.46542	0.554	0.238	0	Scytes	Ezh2
0	1.46521	0.503	0.248	0	Scytes	1700088E04Rik
0	1.4645	0.555	0.267	0	Scytes	Chka
0	1.46223	0.975	0.948	0	Scytes	Ran
0	1.46209	0.532	0.245	0	Scytes	Zbtb44
0	1.45919	0.756	0.574	0	Scytes	Smc4
0	1.45908	0.65	0.332	0	Scytes	Psmb5
0	1.45852	0.791	0.578	0	Scytes	Zc3h14
0	1.45795	0.687	0.456	0	Scytes	Mcrip1
0	1.45615	0.945	0.862	0	Scytes	Mt1
0	1.4524	0.572	0.28	0	Scytes	Chchd7
0	1.45041	0.878	0.712	0	Scytes	Lsm2
0	1.44973	0.654	0.467	0	Scytes	Itgae
0	1.44755	0.943	0.855	0	Scytes	Ube2s
0	1.44646	0.715	0.562	0	Scytes	Crat
0	1.44477	0.923	0.839	0	Scytes	Psmc3
0	1.44445	0.559	0.342	0	Scytes	Rsbn1
0	1.44361	0.569	0.246	0	Scytes	Clptm1l
0	1.44314	0.516	0.235	0	Scytes	Dctn3
0	1.44199	0.764	0.559	0	Scytes	Cct5
0	1.44175	0.546	0.263	0	Scytes	Dnpep
0	1.44129	0.563	0.273	0	Scytes	Slirp
0	1.44075	0.651	0.421	0	Scytes	Rb1cc1
0	1.43629	0.513	0.267	0	Scytes	Enkd1
0	1.4359	0.531	0.243	0	Scytes	Eapp
0	1.43568	0.54	0.261	0	Scytes	Higd2a
0	1.43364	0.782	0.628	0	Scytes	Spata1
0	1.43359	0.656	0.369	0	Scytes	Ndufb4
0	1.43353	0.571	0.343	0	Scytes	Mrpl24
0	1.43049	0.843	0.769	0	Scytes	Hdgf
0	1.43032	0.573	0.249	0	Scytes	Mplkip
0	1.42951	0.705	0.499	0	Scytes	Crem
0	1.42947	0.514	0.305	0	Scytes	Tsga8
0	1.42684	0.689	0.495	0	Scytes	Gorasp2
0	1.42681	0.521	0.174	0	Scytes	Pa2g4
0	1.4259	0.546	0.33	0	Scytes	Ndufa4l2
0	1.42552	0.534	0.217	0	Scytes	Ndufaf2
0	1.42073	0.507	0.206	0	Scytes	Cox16
0	1.42057	0.504	0.268	0	Scytes	Dis3l
0	1.4205	0.652	0.495	0	Scytes	1700025F22Rik
0	1.41808	0.787	0.644	0	Scytes	Tex22
0	1.41664	0.546	0.219	0	Scytes	Fam162a
0	1.41082	0.803	0.625	0	Scytes	Prdx6b
0	1.40978	0.622	0.405	0	Scytes	Cops7a
0	1.40327	0.512	0.204	0	Scytes	Uqcrc2
0	1.39959	0.532	0.251	0	Scytes	Tbcc
0	1.39866	0.519	0.186	0	Scytes	Qk
0	1.39696	0.619	0.376	0	Scytes	Mmadhc
0	1.39666	0.753	0.5	0	Scytes	Itm2b
0	1.39431	0.54	0.234	0	Scytes	Sf1
0	1.39034	0.766	0.461	0	Scytes	Nudt21
0	1.38912	0.606	0.311	0	Scytes	Immp1l
0	1.3884	0.56	0.275	0	Scytes	Cisd1
0	1.38749	0.59	0.414	0	Scytes	Peli2
0	1.38593	0.561	0.196	0	Scytes	Acin1
0	1.38424	0.523	0.193	0	Scytes	Ebna1bp2
0	1.38123	0.593	0.244	0	Scytes	Kdm1a
0	1.38062	0.513	0.178	0	Scytes	Rnf34
0	1.3803	0.802	0.627	0	Scytes	1700123L14Rik
0	1.37664	0.564	0.303	0	Scytes	Ddx20
0	1.37566	0.544	0.243	0	Scytes	Znrd1
0	1.37428	0.839	0.693	0	Scytes	Atpif1
0	1.37333	0.544	0.284	0	Scytes	Cdca8
0	1.37245	0.819	0.656	0	Scytes	Cct3
0	1.3723	0.508	0.228	0	Scytes	Hnrnpll
0	1.37148	0.547	0.226	0	Scytes	Smc5
0	1.37141	0.54	0.206	0	Scytes	Cox17
0	1.3707	0.511	0.243	0	Scytes	Gm5142
0	1.37013	0.648	0.304	0	Scytes	Zcrb1
0	1.36986	0.581	0.315	0	Scytes	Akr1b3
0	1.36982	0.73	0.492	0	Scytes	Psmb6
0	1.36966	0.511	0.225	0	Scytes	Tbcb
0	1.36745	0.788	0.613	0	Scytes	Ccdc30
0	1.36594	0.549	0.308	0	Scytes	Tcte3
0	1.36532	0.638	0.417	0	Scytes	Pfdn1
0	1.36338	0.652	0.468	0	Scytes	Tarbp2
0	1.36206	0.528	0.273	0	Scytes	Ssna1
0	1.36094	0.548	0.255	0	Scytes	Ndufb2
0	1.36074	0.719	0.506	0	Scytes	Adam32
0	1.35998	0.747	0.609	0	Scytes	Stk39
0	1.35755	0.664	0.459	0	Scytes	1700110I01Rik
0	1.35681	0.733	0.479	0	Scytes	Plaat1
0	1.35511	0.722	0.582	0	Scytes	Dazap1
0	1.35175	0.742	0.511	0	Scytes	Sap18
0	1.3493	0.556	0.269	0	Scytes	Aco2
0	1.34908	0.772	0.667	0	Scytes	1700037H04Rik
0	1.349	0.508	0.225	0	Scytes	Znrd2
0	1.3466	0.805	0.497	0	Scytes	Sem1
0	1.34267	0.668	0.41	0	Scytes	Eif3e
0	1.34139	0.748	0.576	0	Scytes	Prkar1a
0	1.33893	0.584	0.36	0	Scytes	Msl1
0	1.33855	0.624	0.379	0	Scytes	Ndufa8
0	1.33578	0.504	0.24	0	Scytes	Tsc22d1
0	1.3317	0.751	0.517	0	Scytes	Arf1
0	1.3287	0.625	0.424	0	Scytes	Gm48168
0	1.32764	0.631	0.332	0	Scytes	Elavl1
0	1.32533	0.941	0.901	0	Scytes	Ppia
0	1.32488	0.589	0.385	0	Scytes	Baiap2
0	1.32162	1	0.998	0	Scytes	Ldhc
0	1.32116	0.558	0.288	0	Scytes	Spg7
0	1.32	0.736	0.578	0	Scytes	Dctn2
0	1.31573	0.513	0.269	0	Scytes	Yif1a
0	1.31456	0.947	0.897	0	Scytes	Hsbp1
0	1.31218	0.839	0.619	0	Scytes	Cox7c
0	1.30917	0.546	0.346	0	Scytes	Kpna6
0	1.30898	0.808	0.657	0	Scytes	Ndufa12
0	1.3083	0.686	0.39	0	Scytes	Skp1a
0	1.30797	0.766	0.541	0	Scytes	Metap2
0	1.30763	0.778	0.616	0	Scytes	Gykl1
0	1.30584	0.573	0.282	0	Scytes	Stag3
0	1.30396	0.542	0.234	0	Scytes	Rbbp6
0	1.29746	0.531	0.218	0	Scytes	Pcna
0	1.29449	0.514	0.211	0	Scytes	Frg1
0	1.29258	0.806	0.686	0	Scytes	Exosc5
0	1.29257	0.575	0.262	0	Scytes	Utp18
0	1.29245	0.731	0.48	0	Scytes	Rpl22l1
0	1.29074	0.594	0.367	0	Scytes	Ndufs4
0	1.28933	0.765	0.614	0	Scytes	Chchd6
0	1.28931	0.585	0.349	0	Scytes	Tiprl
0	1.28714	0.95	0.861	0	Scytes	Calm3
0	1.28682	0.66	0.386	0	Scytes	Erh
0	1.28471	0.618	0.445	0	Scytes	Serpinb6a
0	1.28302	0.554	0.204	0	Scytes	Arhgap5
0	1.27893	0.701	0.53	0	Scytes	Cdkn3
0	1.2774	0.848	0.704	0	Scytes	Mael
0	1.2762	0.754	0.562	0	Scytes	Nectin3
0	1.27558	0.585	0.327	0	Scytes	Lrrc41
0	1.27383	0.597	0.373	0	Scytes	Ndufs3
0	1.27332	0.749	0.592	0	Scytes	Ranbp9
0	1.27171	0.896	0.789	0	Scytes	Mtch2
0	1.27069	0.671	0.361	0	Scytes	Vapa
0	1.26842	0.746	0.585	0	Scytes	Uqcrc1
0	1.26814	0.684	0.448	0	Scytes	Arpc2
0	1.26584	0.936	0.857	0	Scytes	Btf3
0	1.26107	0.504	0.224	0	Scytes	Trappc4
0	1.25947	0.602	0.34	0	Scytes	Mcm7
0	1.25618	0.608	0.385	0	Scytes	Aimp1
0	1.25382	0.565	0.256	0	Scytes	1110004F10Rik
0	1.25061	0.591	0.386	0	Scytes	Trmt10a
0	1.25054	0.643	0.436	0	Scytes	Uqcrfs1
0	1.25	0.568	0.313	0	Scytes	Ndufa9
0	1.2487	0.619	0.407	0	Scytes	Oaz2
0	1.24268	0.565	0.283	0	Scytes	Ccdc88a
0	1.24181	0.804	0.542	0	Scytes	Hnrnpu
0	1.24175	0.581	0.29	0	Scytes	Ndufc2
0	1.24023	0.773	0.525	0	Scytes	Bcas2
0	1.23939	0.539	0.222	0	Scytes	Pdcd10
0	1.23739	0.909	0.886	0	Scytes	Rpl39l
0	1.23707	0.552	0.304	0	Scytes	Surf4
0	1.23682	0.548	0.238	0	Scytes	Dhx40
0	1.23529	0.837	0.609	0	Scytes	Ube2i
0	1.23406	0.613	0.411	0	Scytes	Med9os
0	1.23318	0.552	0.331	0	Scytes	Tbrg1
0	1.23306	0.525	0.273	0	Scytes	Ubac2
0	1.23262	0.743	0.633	0	Scytes	Trim37
0	1.23136	0.586	0.378	0	Scytes	Rab11b
0	1.23058	0.856	0.799	0	Scytes	Ube2m
0	1.22974	0.77	0.557	0	Scytes	Ywhae
0	1.22856	0.983	0.982	0	Scytes	Tcp1
0	1.22705	0.668	0.442	0	Scytes	Ndufa5
0	1.22688	0.575	0.387	0	Scytes	Ppp2r5e
0	1.22664	0.513	0.283	0	Scytes	Hnrnpa0
0	1.22258	0.642	0.435	0	Scytes	Ap2s1
0	1.22213	0.689	0.398	0	Scytes	Dcun1d5
0	1.2197	0.561	0.322	0	Scytes	Ramac
0	1.21948	0.51	0.212	0	Scytes	Thyn1
0	1.2163	0.829	0.754	0	Scytes	Znhit1
0	1.21606	0.502	0.281	0	Scytes	Tex261
0	1.21401	0.678	0.442	0	Scytes	Smc6
0	1.21138	0.52	0.301	0	Scytes	Dut
0	1.20987	0.77	0.654	0	Scytes	Drap1
0	1.20927	0.874	0.817	0	Scytes	Lamp1
0	1.20845	0.558	0.277	0	Scytes	Pigf
0	1.20514	0.693	0.523	0	Scytes	Pcbp2
0	1.20493	0.724	0.533	0	Scytes	Rbmxl2
0	1.20448	0.62	0.312	0	Scytes	Eif3m
0	1.20426	0.559	0.251	0	Scytes	Rpn1
0	1.20421	0.852	0.693	0	Scytes	Btbd1
0	1.20409	0.756	0.578	0	Scytes	Ranbp1
0	1.20299	0.793	0.684	0	Scytes	Rnf19b
0	1.20266	0.604	0.395	0	Scytes	Slc25a33
0	1.20241	0.863	0.723	0	Scytes	Hnrnpf
0	1.20182	0.707	0.466	0	Scytes	Psma3
0	1.20069	0.935	0.904	0	Scytes	Cox4i1
0	1.19999	0.504	0.285	0	Scytes	Usp4
0	1.19977	0.787	0.588	0	Scytes	Cox5b
0	1.19888	0.678	0.331	0	Scytes	Hnrnpa3
0	1.19855	0.793	0.664	0	Scytes	Csnk1a1
0	1.19797	0.722	0.576	0	Scytes	Mtfr1l
0	1.19754	0.744	0.522	0	Scytes	Pdia3
0	1.19676	0.685	0.558	0	Scytes	Isyna1
0	1.19554	0.522	0.254	0	Scytes	Farsa
0	1.19402	0.57	0.397	0	Scytes	Zfp992
0	1.19122	0.786	0.436	0	Scytes	Hsp90b1
0	1.1909	0.948	0.854	0	Scytes	Ddx5
0	1.18837	0.569	0.294	0	Scytes	Psmc5
0	1.18814	0.753	0.641	0	Scytes	Dad1
0	1.18731	0.81	0.735	0	Scytes	Kif2a
0	1.1866	0.548	0.259	0	Scytes	Tomm6
0	1.18564	0.56	0.339	0	Scytes	Pdhb
0	1.18496	0.681	0.515	0	Scytes	Lrrcc1
0	1.18262	0.628	0.338	0	Scytes	Sumo1
0	1.18203	0.643	0.391	0	Scytes	Stmn1
0	1.18165	0.657	0.442	0	Scytes	Immt
0	1.17434	0.53	0.258	0	Scytes	Pfdn6
0	1.17154	0.533	0.315	0	Scytes	Dync1li2
0	1.16861	0.581	0.404	0	Scytes	Mbd3
0	1.168	0.805	0.727	0	Scytes	Tcea2
0	1.16581	0.591	0.344	0	Scytes	Arfgap3
0	1.16473	0.691	0.547	0	Scytes	Me1
0	1.16093	0.7	0.486	0	Scytes	Serbp1
0	1.16046	0.526	0.305	0	Scytes	5730480H06Rik
0	1.15918	0.578	0.296	0	Scytes	Ost4
0	1.15875	0.876	0.824	0	Scytes	Mkrn1
0	1.15801	0.603	0.391	0	Scytes	Ddx1
0	1.15392	0.585	0.366	0	Scytes	Aurkaip1
0	1.14826	0.627	0.479	0	Scytes	Smim8
0	1.14652	0.637	0.42	0	Scytes	Mrpl57
0	1.14542	0.804	0.611	0	Scytes	Atp5b
0	1.1443	0.618	0.369	0	Scytes	Yeats4
0	1.14272	0.547	0.242	0	Scytes	Gabarapl2
0	1.14084	0.934	0.835	0	Scytes	Cetn1
0	1.13963	0.562	0.273	0	Scytes	Psmd6
0	1.13776	0.924	0.866	0	Scytes	Uqcrq
0	1.13109	0.621	0.368	0	Scytes	Rbbp4
0	1.13026	0.706	0.562	0	Scytes	Ndufv2
0	1.12923	0.517	0.282	0	Scytes	Tmed7
0	1.12759	0.551	0.371	0	Scytes	Txn2
0	1.12647	0.5	0.23	0	Scytes	Crls1
0	1.12569	0.584	0.258	0	Scytes	Son
0	1.12431	0.528	0.316	0	Scytes	Synj2bp
0	1.12311	0.672	0.444	0	Scytes	Atp5d
0	1.12112	0.551	0.24	0	Scytes	Prpf40a
0	1.12002	0.704	0.432	0	Scytes	Psmd2
0	1.11766	0.948	0.882	0	Scytes	H3f3a
0	1.11736	0.766	0.462	0	Scytes	Hnrnpk
0	1.11642	0.559	0.315	0	Scytes	Mrpl38
0	1.11627	0.631	0.377	0	Scytes	Timm23
0	1.11524	0.75	0.543	0	Scytes	Efcab10
0	1.11476	0.502	0.265	0	Scytes	Ube2t
0	1.11475	0.505	0.252	0	Scytes	Kif3a
0	1.11284	0.547	0.195	0	Scytes	Sycp2
0	1.1128	0.633	0.434	0	Scytes	Csnk2a2
0	1.11157	0.664	0.504	0	Scytes	Myl6
0	1.10925	0.526	0.249	0	Scytes	Rfc1
0	1.1074	0.546	0.318	0	Scytes	Psmd7
0	1.1058	0.808	0.528	0	Scytes	Manf
0	1.10519	0.801	0.662	0	Scytes	Hint1
0	1.10479	0.758	0.474	0	Scytes	Cct8
0	1.104	0.662	0.515	0	Scytes	Meaf6
0	1.10362	0.567	0.357	0	Scytes	Arhgap29
0	1.10176	0.583	0.323	0	Scytes	Cpeb2
0	1.10174	0.562	0.348	0	Scytes	Becn1
0	1.1002	0.533	0.231	0	Scytes	Psmd12
0	1.09753	0.73	0.592	0	Scytes	Efcab2
0	1.09735	0.706	0.593	0	Scytes	Prdx6
0	1.09569	0.641	0.528	0	Scytes	1700108N11Rik
0	1.09537	0.512	0.268	0	Scytes	4833427G06Rik
0	1.08992	0.5	0.197	0	Scytes	Appbp2
0	1.08987	1	1	0	Scytes	Ubb
0	1.0854	0.516	0.246	0	Scytes	Arl1
0	1.08462	0.643	0.499	0	Scytes	Lpcat3
0	1.07763	0.79	0.635	0	Scytes	Ube2d2a
0	1.07658	0.68	0.422	0	Scytes	Pfn1
0	1.07518	0.535	0.264	0	Scytes	Hdgfl2
0	1.07367	0.802	0.7	0	Scytes	Aamp
0	1.073	0.666	0.512	0	Scytes	Uqcr10
0	1.07169	0.615	0.491	0	Scytes	Ccnk
0	1.07005	0.673	0.493	0	Scytes	Lypd9
0	1.06854	0.76	0.618	0	Scytes	Ndufa2
0	1.068	0.827	0.702	0	Scytes	Ndufa7
0	1.06305	0.718	0.521	0	Scytes	Dnajc2
0	1.06039	0.696	0.536	0	Scytes	Atp6v1f
0	1.05897	0.705	0.484	0	Scytes	Dnaja2
0	1.05161	0.608	0.416	0	Scytes	Tomm70a
0	1.05069	0.632	0.348	0	Scytes	Arl6ip1
0	1.05007	0.504	0.189	0	Scytes	Brix1
0	1.04801	0.655	0.428	0	Scytes	Spint2
0	1.04787	0.517	0.272	0	Scytes	Psmd13
0	1.04757	0.532	0.244	0	Scytes	Rab6a
0	1.0463	0.619	0.364	0	Scytes	Cox6a1
0	1.04552	0.624	0.407	0	Scytes	Smdt1
0	1.0441	0.609	0.307	0	Scytes	Mrps14
0	1.04408	0.985	0.96	0	Scytes	Asrgl1
0	1.04354	0.667	0.508	0	Scytes	Rnf10
0	1.03904	0.677	0.507	0	Scytes	Tmem258
0	1.03276	0.634	0.455	0	Scytes	Tsnaxip1
0	1.02916	0.511	0.246	0	Scytes	Pcm1
0	1.02756	0.663	0.359	0	Scytes	Slbp
0	1.02728	0.591	0.32	0	Scytes	Sypl
0	1.02617	0.519	0.254	0	Scytes	Psmb7
0	1.02562	0.651	0.461	0	Scytes	Hspa4
0	1.02418	0.937	0.868	0	Scytes	Pdcl2
0	1.02113	0.619	0.343	0	Scytes	Nktr
0	1.01942	0.932	0.84	0	Scytes	Rnf126
0	1.01905	0.94	0.896	0	Scytes	Ppp1cc
0	1.01115	0.529	0.232	0	Scytes	Stip1
0	1.00954	0.591	0.392	0	Scytes	Ndufaf8
0	1.00932	0.599	0.333	0	Scytes	Wapl
0	1.00878	0.914	0.833	0	Scytes	Bsg
0	1.00448	0.869	0.863	0	Scytes	Tcfl5
0	1.00361	0.78	0.727	0	Scytes	Swi5
0	1.00077	0.61	0.443	0	Scytes	Atox1
0	0.996817	0.525	0.22	0	Scytes	Kdelr2
0	0.995444	0.63	0.398	0	Scytes	Atp5a1
0	0.994504	0.581	0.39	0	Scytes	D8Ertd738e
0	0.994105	0.852	0.794	0	Scytes	Ccdc92
0	0.99356	0.616	0.36	0	Scytes	Ppp1r42
0	0.99205	0.636	0.402	0	Scytes	Rab11a
0	0.991118	0.824	0.77	0	Scytes	Psmd8
0	0.990142	0.631	0.417	0	Scytes	Dpm1
0	0.989615	0.578	0.385	0	Scytes	Ndfip1
0	0.985237	0.521	0.3	0	Scytes	Hnrnpul1
0	0.980014	0.527	0.216	0	Scytes	Wdr33
0	0.9779	0.722	0.615	0	Scytes	Serp1
0	0.977808	0.513	0.265	0	Scytes	Hnrnph1
0	0.974768	0.837	0.691	0	Scytes	Oscp1
0	0.972758	0.954	0.865	0	Scytes	H3f3b
0	0.972167	0.608	0.299	0	Scytes	Eif5b
0	0.970131	0.882	0.841	0	Scytes	Lrrc46
0	0.969861	0.669	0.562	0	Scytes	Atxn10
0	0.968048	0.912	0.904	0	Scytes	Dnajb6
0	0.964592	0.804	0.714	0	Scytes	Lancl1
0	0.959315	0.701	0.583	0	Scytes	Pias2
0	0.958736	0.701	0.587	0	Scytes	Pebp4
0	0.952099	0.535	0.307	0	Scytes	Timm13
0	0.951934	0.629	0.384	0	Scytes	Ddx24
0	0.946757	0.664	0.464	0	Scytes	Nedd8
0	0.946752	0.507	0.26	0	Scytes	Ncor1
0	0.94408	0.876	0.87	0	Scytes	Akirin2
0	0.943467	0.801	0.683	0	Scytes	Ppp1r14b
0	0.939658	0.523	0.267	0	Scytes	Emc6
0	0.936924	0.56	0.326	0	Scytes	Mycbp
0	0.936575	0.623	0.478	0	Scytes	Eif2s1
0	0.932995	0.685	0.526	0	Scytes	Med10
0	0.929049	0.622	0.436	0	Scytes	Ubxn1
0	0.928354	0.754	0.698	0	Scytes	Zfp91
0	0.924351	0.867	0.76	0	Scytes	Actr10
0	0.91988	0.884	0.81	0	Scytes	Ube2d3
0	0.919724	0.563	0.297	0	Scytes	Srsf5
0	0.91865	0.511	0.243	0	Scytes	Ciao2b
0	0.914522	0.712	0.661	0	Scytes	1110065P20Rik
0	0.912761	0.642	0.481	0	Scytes	Set
0	0.910686	0.874	0.842	0	Scytes	Eif5a
0	0.908326	0.556	0.254	0	Scytes	Ythdc1
0	0.90831	0.528	0.261	0	Scytes	Eif3d
0	0.904832	0.552	0.217	0	Scytes	Hormad1
0	0.90423	0.561	0.325	0	Scytes	Zranb2
0	0.899701	0.561	0.261	0	Scytes	Cct6a
0	0.899319	0.882	0.739	0	Scytes	Rpl30
0	0.892999	0.733	0.49	0	Scytes	Chchd2
0	0.885716	0.868	0.869	0	Scytes	Jpt1
0	0.884071	0.654	0.355	0	Scytes	Tomm20
0	0.881343	0.808	0.71	0	Scytes	Fank1
0	0.881318	0.785	0.683	0	Scytes	Rpl36al
0	0.881274	0.759	0.693	0	Scytes	Syce1
0	0.878965	0.751	0.717	0	Scytes	Ralgps2
0	0.878735	0.578	0.357	0	Scytes	Ndufab1
0	0.878276	0.809	0.799	0	Scytes	Rrp1
0	0.875668	0.599	0.345	0	Scytes	Sbno1
0	0.873113	0.54	0.283	0	Scytes	Snrpd3
0	0.872743	0.659	0.522	0	Scytes	Psmd4
0	0.868593	0.764	0.675	0	Scytes	Eif3c
0	0.861938	0.559	0.302	0	Scytes	Uba2
0	0.861731	0.596	0.283	0	Scytes	Rbm25
0	0.854318	0.549	0.312	0	Scytes	Hnrnph3
0	0.852505	0.736	0.643	0	Scytes	Ccdc181
0	0.849987	0.547	0.262	0	Scytes	Canx
0	0.849738	0.574	0.337	0	Scytes	Map1lc3b
0	0.839165	0.73	0.683	0	Scytes	Edf1
0	0.835503	0.776	0.713	0	Scytes	Rtraf
0	0.834995	0.833	0.746	0	Scytes	Pkig
0	0.833358	0.517	0.28	0	Scytes	Vps29
0	0.823486	0.518	0.21	0	Scytes	Gspt1
0	0.816834	0.516	0.263	0	Scytes	Trmt112
0	0.808972	0.734	0.712	0	Scytes	Ndufs6
0	0.806066	0.586	0.28	0	Scytes	Vcp
0	0.804809	0.609	0.394	0	Scytes	Atp6v0c
0	0.802296	0.85	0.818	0	Scytes	Znhit2
0	0.801283	0.824	0.792	0	Scytes	Srpk1
0	0.799145	0.806	0.577	0	Scytes	Sub1
0	0.797369	0.708	0.669	0	Scytes	Anapc11
0	0.795204	0.673	0.516	0	Scytes	Ndufb9
0	0.787379	0.616	0.366	0	Scytes	Dbi
0	0.785231	0.775	0.775	0	Scytes	Mff
0	0.784217	0.684	0.38	0	Scytes	Pdia6
0	0.783335	0.9	0.847	0	Scytes	Gtsf1
0	0.7806	0.596	0.355	0	Scytes	Eif3i
0	0.779434	0.821	0.805	0	Scytes	Eif1b
0	0.772063	0.535	0.263	0	Scytes	Dnajb11
0	0.770275	0.965	0.908	0	Scytes	Phf7
0	0.764464	0.713	0.666	0	Scytes	Dgcr6
0	0.756689	0.766	0.699	0	Scytes	Ndufb8
0	0.747717	0.655	0.333	0	Scytes	Srsf7
0	0.746334	0.613	0.397	0	Scytes	Nap1l1
0	0.737239	0.926	0.876	0	Scytes	mt-Co1
0	0.732297	0.842	0.586	0	Scytes	Npm1
0	0.728454	0.742	0.717	0	Scytes	Cops9
0	0.72005	0.834	0.703	0	Scytes	Rpl35a
0	0.71451	0.568	0.231	0	Scytes	Cenpf
0	0.705319	0.61	0.284	0	Scytes	Srrm2
0	0.704807	0.754	0.72	0	Scytes	Spag17
0	0.693976	0.906	0.884	0	Scytes	Spata4
0	0.693068	0.689	0.381	0	Scytes	Smc1b
0	0.685501	0.818	0.798	0	Scytes	Acot7
0	0.672551	0.521	0.257	0	Scytes	Luc7l2
0	0.670603	0.581	0.344	0	Scytes	Psmd11
0	0.667446	0.781	0.753	0	Scytes	Acbd6
0	0.665018	0.586	0.315	0	Scytes	Psma4
0	0.662624	0.613	0.337	0	Scytes	Snrpf
0	0.655455	0.803	0.757	0	Scytes	Rpl9
0	0.635806	0.854	0.753	0	Scytes	mt-Nd4
0	0.635719	0.908	0.85	0	Scytes	mt-Co2
0	0.632981	0.889	0.901	0	Scytes	Cox7a2
0	0.626849	0.513	0.234	0	Scytes	Slc25a31
0	0.623625	0.829	0.816	0	Scytes	Glrx3
0	0.617244	0.999	0.995	0	Scytes	Meig1
0	0.609706	0.534	0.274	0	Scytes	Snrnp70
0	0.609108	0.831	0.764	0	Scytes	Ppp1r2
0	0.601128	0.952	0.889	0	Scytes	Rpl13
0	0.594326	0.887	0.895	0	Scytes	Ppm1g
0	0.59347	0.855	0.831	0	Scytes	Ypel1
0	0.587773	0.786	0.635	0	Scytes	Rpl27
0	0.578961	0.839	0.714	0	Scytes	Rpl34
0	0.558576	0.934	0.911	0	Scytes	Csnk2b
0	0.53767	0.754	0.467	0	Scytes	Hspa5
0	0.536835	0.821	0.775	0	Scytes	Rpl15
0	0.52873	0.841	0.783	0	Scytes	Adam5
0	0.513106	0.664	0.419	0	Scytes	Rpl5
0	0.512951	0.727	0.566	0	Scytes	Rpl23a
0	0.509942	0.775	0.539	0	Scytes	Rps27a
0	0.507226	0.904	0.868	0	Scytes	Pdcd5
3.84331e-306	0.764274	0.58	0.359	9.68436e-302	Scytes	Puf60
9.30872e-305	1.12739	0.547	0.369	2.34561e-300	Scytes	Ak6
8.03098e-304	1.17963	0.543	0.368	2.02365e-299	Scytes	Cep164
1.41244e-300	0.858711	0.513	0.28	3.55908e-296	Scytes	Kdm5b
3.94527e-300	0.864183	0.66	0.553	9.94129e-296	Scytes	Cops5
7.15587e-300	0.721015	0.686	0.512	1.80314e-295	Scytes	Sltm
3.39588e-298	0.578534	0.576	0.332	8.55694e-294	Scytes	Srsf3
1.532e-297	0.686795	0.763	0.719	3.86034e-293	Scytes	Dnajb1
2.69441e-297	0.941335	0.654	0.548	6.78939e-293	Scytes	Eif4g3
1.17069e-294	0.794879	0.668	0.546	2.94992e-290	Scytes	Atp5j2
3.02366e-293	0.942925	0.653	0.568	7.61902e-289	Scytes	Ubl7
9.5516e-292	0.974408	0.604	0.458	2.40681e-287	Scytes	Mrpl11
2.71159e-291	1.15631	0.557	0.384	6.83266e-287	Scytes	1700003I22Rik
6.5401e-291	0.973734	0.513	0.292	1.64798e-286	Scytes	Rnf17
1.02672e-289	0.531957	0.732	0.621	2.58714e-285	Scytes	Sin3b
3.97982e-289	1.15213	0.535	0.354	1.00283e-284	Scytes	CAAA01118383.1
8.85051e-286	0.961394	0.568	0.385	2.23015e-281	Scytes	Mrpl35
1.6981e-285	0.631916	0.594	0.366	4.27886e-281	Scytes	Rbx1
1.66719e-284	1.18392	0.523	0.337	4.20099e-280	Scytes	Sertad2
2.78508e-284	0.819973	0.657	0.514	7.01784e-280	Scytes	Cript
1.24274e-283	0.968666	0.648	0.536	3.13146e-279	Scytes	Bod1
4.72e-281	1.04106	0.524	0.335	1.18935e-276	Scytes	Snrpa1
6.4889e-281	0.813648	0.676	0.556	1.63507e-276	Scytes	Dnajc5g
4.92201e-277	0.932626	0.507	0.294	1.24025e-272	Scytes	Atp5g3
1.40357e-276	1.0322	0.562	0.407	3.53672e-272	Scytes	Rfx2
3.47505e-276	0.591454	0.667	0.479	8.75644e-272	Scytes	Cfl1
1.4908e-275	1.07694	0.535	0.347	3.75651e-271	Scytes	Ak8
1.07269e-274	1.09314	0.555	0.39	2.70296e-270	Scytes	Mok
5.11623e-274	0.886168	0.54	0.334	1.28919e-269	Scytes	Trip12
8.76324e-273	1.06305	0.527	0.333	2.20816e-268	Scytes	4930503L19Rik
2.30558e-269	1.1833	0.651	0.567	5.8096e-265	Scytes	Mesd
5.7505e-266	0.910104	0.541	0.356	1.44901e-261	Scytes	Sdhb
6.13815e-265	1.08465	0.55	0.373	1.54669e-260	Scytes	Pifo
5.17634e-264	0.752916	0.691	0.634	1.30433e-259	Scytes	Arpc5l
1.11645e-259	0.7933	0.663	0.581	2.81323e-255	Scytes	Cops4
2.39041e-259	0.894559	0.637	0.531	6.02335e-255	Scytes	Grk4
8.06513e-257	1.09076	0.506	0.335	2.03225e-252	Scytes	Rcor3
1.36555e-256	0.882854	0.694	0.629	3.44091e-252	Scytes	Nmnat3
2.06198e-256	1.29223	0.534	0.348	5.19579e-252	Scytes	Bri3
1.23992e-255	1.05982	0.509	0.328	3.12434e-251	Scytes	Ech1
1.92549e-255	0.83586	0.572	0.379	4.85185e-251	Scytes	Rwdd1
1.43179e-251	0.97923	0.588	0.438	3.60783e-247	Scytes	Arih2
2.50397e-250	0.988517	0.546	0.347	6.3095e-246	Scytes	Lgals8
2.70663e-250	0.791586	0.746	0.564	6.82017e-246	Scytes	Malat1
1.95443e-249	1.06665	0.561	0.41	4.92478e-245	Scytes	Ccdc62
6.18528e-249	0.978836	0.522	0.346	1.55857e-244	Scytes	Nup62
2.51955e-247	1.04639	0.5	0.314	6.34876e-243	Scytes	Ero1lb
3.05688e-246	1.00582	0.571	0.432	7.70273e-242	Scytes	Ppa2
1.58524e-245	1.03058	0.559	0.377	3.9945e-241	Scytes	Med29
1.15362e-242	1.04155	0.617	0.471	2.90689e-238	Scytes	Ddhd1
9.49977e-242	1.03583	0.531	0.369	2.39375e-237	Scytes	Dap
2.14659e-241	0.996047	0.522	0.354	5.40898e-237	Scytes	Fars2
2.78485e-241	1.21621	0.523	0.353	7.01726e-237	Scytes	Fam209
4.19401e-238	0.562459	0.511	0.291	1.05681e-233	Scytes	Hnrnpd
1.16935e-236	0.80537	0.553	0.375	2.94652e-232	Scytes	Park7
1.64119e-236	0.846207	0.666	0.511	4.13548e-232	Scytes	Wdfy1
7.10976e-236	0.858463	0.662	0.569	1.79152e-231	Scytes	Ube2j2
7.18362e-235	1.03652	0.505	0.33	1.81013e-230	Scytes	Pla2g6
3.46235e-233	0.969076	0.559	0.404	8.72444e-229	Scytes	Ift57
1.75698e-232	0.911471	0.519	0.333	4.42724e-228	Scytes	Mlec
2.15669e-231	1.03293	0.519	0.353	5.43443e-227	Scytes	Katnb1
9.36726e-231	1.0284	0.537	0.38	2.36036e-226	Scytes	C530008M17Rik
1.10112e-230	0.980151	0.564	0.449	2.7746e-226	Scytes	Rpgrip1
5.36117e-230	0.562223	0.71	0.654	1.35091e-225	Scytes	Rps17
3.62239e-229	0.677427	0.554	0.372	9.1277e-225	Scytes	Eef1b2
1.91993e-228	0.522749	0.603	0.387	4.83784e-224	Scytes	Hnrnpa2b1
3.33716e-228	1.02161	0.501	0.326	8.40897e-224	Scytes	Nosip
2.93482e-226	1.02814	0.506	0.337	7.39517e-222	Scytes	Crlf1
1.04891e-225	0.833111	0.633	0.544	2.64303e-221	Scytes	Gatad1
1.13541e-225	0.549593	0.743	0.752	2.86101e-221	Scytes	Tprgl
1.2912e-223	0.9208	0.627	0.504	3.25357e-219	Scytes	Hyls1
2.38546e-222	0.854603	0.628	0.484	6.01087e-218	Scytes	1700019G24Rik
2.81557e-222	0.938604	0.57	0.448	7.09468e-218	Scytes	Ift22
4.86444e-222	0.666333	0.689	0.665	1.22574e-217	Scytes	Eif3g
7.208e-221	0.629964	0.748	0.612	1.81627e-216	Scytes	Papolb
1.61888e-219	0.772144	0.627	0.494	4.07925e-215	Scytes	Rdx
2.43453e-219	0.668818	0.699	0.683	6.13454e-215	Scytes	Dap3
1.45528e-218	0.758688	0.646	0.524	3.66703e-214	Scytes	Caprin1
5.06094e-218	0.855866	0.728	0.659	1.27526e-213	Scytes	Ppm1d
4.25674e-217	0.832119	0.521	0.334	1.07261e-212	Scytes	Setd3
6.31028e-216	0.652404	0.546	0.362	1.59006e-211	Scytes	Psmb4
1.45133e-214	0.892716	0.543	0.39	3.65706e-210	Scytes	Prmt7
1.37527e-212	0.826607	0.571	0.415	3.4654e-208	Scytes	Tex101
3.31364e-212	1.03399	0.544	0.391	8.34971e-208	Scytes	Samd8
2.89505e-211	1.65109	0.501	0.36	7.29495e-207	Scytes	1700067P10Rik
3.63022e-211	0.796953	0.61	0.489	9.14744e-207	Scytes	Polr2i
4.42797e-210	0.838902	0.641	0.549	1.11576e-205	Scytes	Cage1
4.53575e-210	0.995091	0.515	0.369	1.14292e-205	Scytes	Wdr20rt
2.67639e-208	0.823118	0.539	0.382	6.74397e-204	Scytes	Ndufv1
7.2937e-206	0.577544	0.722	0.72	1.83787e-201	Scytes	Sec61g
2.55741e-205	0.563548	0.511	0.314	6.44416e-201	Scytes	Alyref
5.31683e-200	0.663593	0.689	0.624	1.33974e-195	Scytes	Ppm1b
4.82827e-199	0.906294	0.529	0.364	1.21663e-194	Scytes	Pnkd
2.51078e-198	0.707768	0.615	0.503	6.32665e-194	Scytes	Cd164
1.4839e-197	0.809087	0.612	0.513	3.73913e-193	Scytes	Tlk2
7.77084e-197	0.824982	0.518	0.339	1.9581e-192	Scytes	Vps13a
2.40253e-194	0.738079	0.671	0.621	6.05389e-190	Scytes	Thop1
5.80924e-194	0.86903	0.587	0.471	1.46381e-189	Scytes	Hdlbp
1.28683e-193	0.731564	0.662	0.617	3.24255e-189	Scytes	Tmf1
1.69586e-182	0.576883	0.587	0.432	4.27322e-178	Scytes	Strbp
3.112e-181	0.894274	0.585	0.419	7.84162e-177	Scytes	Dnajb13
3.26908e-181	0.965747	0.56	0.435	8.23742e-177	Scytes	Ppp2r2d
6.43649e-181	0.530202	0.54	0.352	1.62187e-176	Scytes	Slc25a3
5.38233e-175	0.679647	0.583	0.455	1.35624e-170	Scytes	Ier3ip1
2.66717e-171	0.598123	0.677	0.545	6.72073e-167	Scytes	Erich2
2.13189e-170	0.637516	0.662	0.598	5.37194e-166	Scytes	Ptdss2
9.44297e-170	0.754926	0.578	0.424	2.37944e-165	Scytes	Usp7
2.88113e-169	0.615202	0.569	0.407	7.25986e-165	Scytes	Ubap2l
6.05278e-169	0.795636	0.586	0.487	1.52518e-164	Scytes	Mrpl55
2.22515e-168	0.826381	0.559	0.448	5.60692e-164	Scytes	Pih1d1
5.69336e-165	0.539482	0.659	0.517	1.43461e-160	Scytes	Snu13
1.00587e-163	0.76954	0.51	0.349	2.53458e-159	Scytes	Kpna4
2.4487e-163	0.957552	0.504	0.352	6.17024e-159	Scytes	Pcf11
7.66107e-160	0.859556	0.513	0.386	1.93044e-155	Scytes	Abhd8
7.17119e-159	0.78516	0.559	0.455	1.807e-154	Scytes	Mrpl12
2.11757e-158	0.621718	0.517	0.356	5.33587e-154	Scytes	Srsf11
7.67447e-156	0.557671	0.67	0.55	1.93381e-151	Scytes	Syce3
2.1236e-155	0.720145	0.501	0.36	5.35105e-151	Scytes	Eif3l
2.18794e-155	0.786558	0.517	0.389	5.51317e-151	Scytes	Rtca
1.97753e-154	0.562376	0.703	0.68	4.98297e-150	Scytes	D130020L05Rik
6.99417e-154	0.79511	0.582	0.483	1.76239e-149	Scytes	Ppp2r5c
2.71904e-153	0.799361	0.603	0.522	6.85143e-149	Scytes	Gm19412
8.95464e-152	0.780332	0.568	0.466	2.25639e-147	Scytes	3830406C13Rik
5.77854e-151	0.643449	0.651	0.567	1.45608e-146	Scytes	Dnajb2
2.90291e-149	0.662626	0.645	0.543	7.31474e-145	Scytes	Ppp1r10
8.30865e-148	0.658071	0.607	0.509	2.09361e-143	Scytes	Serinc3
9.04367e-147	0.863101	0.634	0.501	2.27882e-142	Scytes	Dpy30
9.78307e-146	0.704622	0.65	0.539	2.46514e-141	Scytes	Tmbim6
4.10033e-143	0.725911	0.599	0.5	1.0332e-138	Scytes	1700064M15Rik
1.01862e-142	0.745535	0.567	0.453	2.56671e-138	Scytes	Lrriq3
1.3749e-142	0.688899	0.6	0.507	3.46446e-138	Scytes	Kat8
5.65797e-141	0.663164	0.504	0.345	1.4257e-136	Scytes	Psen1
1.85152e-138	0.774598	0.584	0.516	4.66546e-134	Scytes	Ccdc7b
2.51619e-137	0.578692	0.596	0.498	6.34029e-133	Scytes	Trir
6.68228e-137	0.664893	0.541	0.406	1.6838e-132	Scytes	Abcf2
1.51476e-136	0.606592	0.548	0.406	3.81689e-132	Scytes	Arf5
7.25155e-136	0.577155	0.615	0.527	1.82725e-131	Scytes	Gtf2f1
8.63804e-136	0.782868	0.51	0.376	2.17661e-131	Scytes	Ankrd42
2.73448e-135	0.554573	0.553	0.385	6.89033e-131	Scytes	Ap2a1
4.89378e-133	0.99336	0.545	0.441	1.23313e-128	Scytes	Fam170b
4.45779e-132	0.649416	0.652	0.598	1.12327e-127	Scytes	4930518J20Rik
8.42988e-132	1.15844	0.502	0.394	2.12416e-127	Scytes	Spata46
1.95907e-129	0.654991	0.601	0.534	4.93647e-125	Scytes	Chmp2a
6.36049e-128	0.531142	0.519	0.382	1.60272e-123	Scytes	Erp29
6.6708e-124	0.506684	0.627	0.526	1.68091e-119	Scytes	Gpbp1
1.97153e-121	0.568174	0.514	0.39	4.96786e-117	Scytes	Rrbp1
1.03436e-118	0.547997	0.675	0.683	2.60637e-114	Scytes	Pfn2
2.84067e-117	0.730133	0.566	0.468	7.15793e-113	Scytes	N4bp2l2
7.30173e-117	0.674154	0.524	0.404	1.83989e-112	Scytes	Atp6v1c1
1.14264e-115	0.636242	0.568	0.481	2.87923e-111	Scytes	Ociad1
1.22965e-115	0.622174	0.636	0.611	3.09847e-111	Scytes	Tcte2
3.25306e-115	0.622842	0.588	0.515	8.19706e-111	Scytes	Drg1
7.53293e-114	1.21142	0.579	0.515	1.89815e-109	Scytes	4930558C23Rik
1.57539e-113	0.551271	0.654	0.554	3.96968e-109	Scytes	Znrd1as
7.52787e-109	0.647813	0.557	0.452	1.89687e-104	Scytes	Brd3
4.13895e-102	0.59346	0.645	0.612	1.04293e-97	Scytes	Agfg1
4.87818e-102	0.579223	0.606	0.547	1.2292e-97	Scytes	Lsm12
8.29384e-97	0.69037	0.564	0.48	2.08988e-92	Scytes	Nudt9
1.79461e-95	0.644219	0.527	0.441	4.52207e-91	Scytes	Sgta
2.0261e-95	0.551943	0.632	0.603	5.10536e-91	Scytes	Capns1
9.16091e-91	0.563768	0.626	0.58	2.30837e-86	Scytes	Rab3ip
3.34877e-90	0.656252	0.547	0.475	8.43823e-86	Scytes	Dhrs1
1.10522e-88	0.735677	0.527	0.435	2.78494e-84	Scytes	Nme5
2.04787e-85	0.577789	0.65	0.571	5.16021e-81	Scytes	Phyhipl
1.4885e-84	0.674259	0.518	0.402	3.75073e-80	Scytes	Cdkn2aip
1.14818e-83	0.501606	0.623	0.571	2.89318e-79	Scytes	Kiz
3.81117e-83	0.738802	0.529	0.43	9.6034e-79	Scytes	Tmsb4x
3.28239e-79	0.524573	0.538	0.45	8.27097e-75	Scytes	Rer1
2.48638e-78	0.557527	0.583	0.551	6.26518e-74	Scytes	Poldip2
2.26795e-77	0.61909	0.507	0.423	5.71478e-73	Scytes	Napa
1.16568e-76	0.559908	0.583	0.509	2.93728e-72	Scytes	Tsga10
7.47742e-76	0.519746	0.589	0.507	1.88416e-71	Scytes	Vps4a
1.63085e-72	0.594573	0.526	0.451	4.10941e-68	Scytes	Nol4l
5.59547e-71	0.605178	0.518	0.437	1.40995e-66	Scytes	Ing1
1.64854e-69	0.535714	0.559	0.483	4.15399e-65	Scytes	Spast
3.25645e-69	0.534169	0.553	0.5	8.20559e-65	Scytes	Cops6
2.90391e-64	0.648265	0.503	0.408	7.31727e-60	Scytes	Tex2
9.94694e-64	0.612503	0.559	0.491	2.50643e-59	Scytes	Usp15
1.72817e-63	0.605716	0.524	0.457	4.35465e-59	Scytes	Optn
3.48769e-61	0.532573	0.564	0.523	8.78828e-57	Scytes	Pink1
3.64033e-60	0.505966	0.622	0.612	9.17289e-56	Scytes	3110070M22Rik
4.52448e-50	0.596285	0.514	0.48	1.14008e-45	Scytes	Ggn
2.85124e-48	0.535916	0.518	0.448	7.18456e-44	Scytes	Frs3os
5.12857e-47	0.513604	0.519	0.442	1.2923e-42	Scytes	Gm2a
9.25545e-41	0.517642	0.549	0.509	2.33219e-36	Scytes	Nup50
1.09467e-39	0.941308	0.532	0.535	2.75835e-35	Scytes	1700001J03Rik
2.62227e-37	0.656868	0.511	0.461	6.6076e-33	Scytes	1700021F07Rik
4.45297e-37	0.653398	0.51	0.477	1.12206e-32	Scytes	Fam183b
8.55094e-36	0.626283	0.519	0.478	2.15467e-31	Scytes	Spaca7
8.56614e-36	0.616187	0.522	0.492	2.15849e-31	Scytes	Cast
1.13299e-31	0.515117	0.53	0.517	2.85491e-27	Scytes	4930589P08Rik
5.61947e-28	0.507176	0.512	0.467	1.41599e-23	Scytes	Tollip
0	4.53591	0.934	0.21	0	STids	Gm8251
0	3.65395	0.906	0.233	0	STids	Fam71b
0	3.48684	0.758	0.124	0	STids	Spata31d1b
0	3.38019	0.539	0.061	0	STids	Zfp219
0	3.31829	0.833	0.197	0	STids	Hemgn
[truncated: 1,558 more rows]
