# Supplementary material for: Single-cell transcriptomics reveals the cellular dynamics of hexafluoropropylene oxide dimer acid in exerting mouse male reproductive toxicity
Source: J Anim Sci Biotechnol. 2025 Mar 11;16:42. doi: 10.1186/s40104-025-01177-x (PMC11895168; doi:10.1186/s40104-025-01177-x)
Supplement: Supplementary file 3 — Additional file 3: Table S3. Differentially expressed genes in 3 macrophage subclusters. [file 40104_2025_1177_MOESM3_ESM.xlsx]

## Sheet: Sheet1
Table S3. Differentially expressed genes in 3 macrophage subclusters
p_val	avg_log2FC	pct.1	pct.2	p_val_adj	cluster	gene
1.5558e-47	2.33856	0.97	0.627	3.9203e-43	Mac.1	Ctsb
1.90976e-46	1.68542	1	0.987	4.81222e-42	Mac.1	Ftl1
1.02784e-43	2.33704	0.966	0.456	2.58996e-39	Mac.1	Apoe
2.71512e-43	2.41131	0.945	0.418	6.84157e-39	Mac.1	Cd63
5.44239e-42	3.04501	0.911	0.209	1.37137e-37	Mac.1	Ctsd
7.26324e-42	2.19348	0.97	0.785	1.83019e-37	Mac.1	Lyz2
8.08315e-42	2.22382	0.962	0.652	2.03679e-37	Mac.1	Selenop
8.73664e-42	1.57934	1	0.962	2.20146e-37	Mac.1	Itm2b
2.93294e-41	0.965314	1	1	7.39043e-37	Mac.1	Tmsb4x
2.11354e-40	2.3602	0.928	0.335	5.32571e-36	Mac.1	Grn
4.69397e-40	2.08076	0.957	0.601	1.18279e-35	Mac.1	Lgmn
3.8263e-39	1.38217	0.996	1	9.64151e-35	Mac.1	Fth1
4.17693e-39	1.4839	0.966	0.899	1.0525e-34	Mac.1	C1qc
6.90099e-39	2.85978	0.847	0.165	1.73891e-34	Mac.1	Ms4a7
2.78731e-36	2.84337	0.834	0.146	7.02347e-32	Mac.1	Maf
7.23825e-36	2.69931	0.843	0.184	1.82389e-31	Mac.1	Cbr2
2.35109e-34	1.23899	0.97	0.943	5.92429e-30	Mac.1	C1qa
1.44906e-32	2.2769	0.851	0.272	3.65133e-28	Mac.1	Trem2
1.56942e-32	3.43821	0.706	0.095	3.95462e-28	Mac.1	F13a1
4.17651e-32	2.24077	0.902	0.38	1.0524e-27	Mac.1	Pf4
5.16688e-32	2.44014	0.843	0.278	1.30195e-27	Mac.1	Pltp
2.29422e-30	1.3525	0.957	0.772	5.78097e-26	Mac.1	Lamp1
5.33659e-29	2.92222	0.698	0.133	1.34471e-24	Mac.1	Igf1
6.59975e-29	2.88782	0.715	0.12	1.66301e-24	Mac.1	Clec4n
1.67773e-28	2.93729	0.706	0.127	4.22753e-24	Mac.1	Ccl24
1.25724e-27	1.57239	0.902	0.62	3.168e-23	Mac.1	Clta
2.23852e-27	2.96708	0.668	0.108	5.64063e-23	Mac.1	Folr2
2.95513e-27	1.06885	0.987	0.88	7.44633e-23	Mac.1	Fcer1g
9.44164e-27	2.35474	0.872	0.563	2.3791e-22	Mac.1	Wfdc17
1.39531e-26	1.94265	0.847	0.392	3.5159e-22	Mac.1	Lgals1
4.54856e-26	0.908553	1	0.968	1.14615e-21	Mac.1	mt-Co2
9.67534e-26	1.54986	0.923	0.684	2.43799e-21	Mac.1	Prdx1
1.51724e-25	0.925153	1	1	3.82313e-21	Mac.1	mt-Co1
1.56831e-25	1.96299	0.813	0.316	3.95183e-21	Mac.1	Dab2
1.67123e-25	2.20334	0.74	0.222	4.21118e-21	Mac.1	Gas6
2.95645e-25	2.34549	0.702	0.152	7.44967e-21	Mac.1	Stab1
4.79956e-25	1.47274	0.923	0.544	1.20939e-20	Mac.1	Atp6v0c
8.36508e-25	2.15013	0.77	0.272	2.10783e-20	Mac.1	Blvrb
1.07476e-24	1.89816	0.83	0.437	2.70817e-20	Mac.1	Timp2
1.45195e-24	2.4918	0.685	0.165	3.65863e-20	Mac.1	Bin1
3.35529e-24	2.30139	0.779	0.266	8.45466e-20	Mac.1	Hmox1
4.23282e-24	0.718186	1	1	1.06659e-19	Mac.1	mt-Co3
8.91522e-24	1.10949	0.957	0.835	2.24646e-19	Mac.1	C1qb
1.86525e-23	1.52119	0.881	0.487	4.70006e-19	Mac.1	Bri3
2.99623e-23	2.33368	0.66	0.133	7.5499e-19	Mac.1	Ltc4s
3.58499e-22	2.04785	0.732	0.222	9.03345e-18	Mac.1	Mrc1
4.68386e-22	2.86311	0.574	0.082	1.18024e-17	Mac.1	Fcrls
6.09948e-22	1.77376	0.813	0.348	1.53695e-17	Mac.1	Fcgrt
9.91172e-22	1.76382	0.791	0.304	2.49755e-17	Mac.1	Pmp22
2.273e-21	1.74436	0.779	0.386	5.72751e-17	Mac.1	Cd68
2.70581e-21	2.43218	0.621	0.133	6.8181e-17	Mac.1	Ninj1
2.75071e-21	0.89326	0.996	0.943	6.93124e-17	Mac.1	mt-Nd4
4.78133e-21	1.57064	0.83	0.392	1.2048e-16	Mac.1	Ctsl
1.95645e-20	1.50955	0.843	0.443	4.92987e-16	Mac.1	Sat1
4.89742e-20	1.8304	0.736	0.323	1.23405e-15	Mac.1	Hexa
1.04956e-19	0.813045	0.991	0.892	2.64469e-15	Mac.1	mt-Nd1
2.67152e-19	2.30855	0.596	0.133	6.7317e-15	Mac.1	Colec12
2.93643e-19	0.761603	0.991	0.924	7.39922e-15	Mac.1	mt-Cytb
4.31173e-19	2.27843	0.613	0.158	1.08647e-14	Mac.1	Igfbp4
5.45947e-19	1.32744	0.868	0.513	1.37568e-14	Mac.1	Arpc3
7.50854e-19	1.61876	0.728	0.278	1.892e-14	Mac.1	Slc25a5
8.66786e-19	1.8029	0.711	0.259	2.18413e-14	Mac.1	Cstb
7.74671e-18	1.37281	0.804	0.354	1.95201e-13	Mac.1	Ctsa
1.19103e-17	0.719391	1	1	3.00115e-13	Mac.1	Actb
2.7672e-17	0.685399	1	0.968	6.9728e-13	Mac.1	mt-Atp6
3.59406e-17	1.84878	0.626	0.165	9.05632e-13	Mac.1	Abhd12
5.33823e-17	0.940803	0.911	0.703	1.34513e-12	Mac.1	Npc2
5.61206e-17	2.18872	0.545	0.127	1.41413e-12	Mac.1	Mgst1
8.11654e-17	0.95199	0.923	0.734	2.04521e-12	Mac.1	Cyba
1.56476e-16	1.91952	0.613	0.177	3.94288e-12	Mac.1	Camk1
2.16098e-16	1.53583	0.736	0.348	5.44524e-12	Mac.1	Hpgd
3.41273e-16	1.59396	0.723	0.31	8.59941e-12	Mac.1	Ndufa4
5.16502e-16	1.60577	0.694	0.278	1.30148e-11	Mac.1	Ms4a6c
7.33235e-16	1.56479	0.719	0.38	1.8476e-11	Mac.1	Rnase4
8.60572e-16	0.654275	0.987	0.981	2.16847e-11	Mac.1	Malat1
9.65202e-16	1.93776	0.583	0.171	2.43212e-11	Mac.1	Ms4a6d
1.1612e-15	1.44727	0.719	0.316	2.92599e-11	Mac.1	Ptpn18
1.84262e-15	1.67876	0.655	0.247	4.64302e-11	Mac.1	Slc3a2
2.19814e-15	1.68796	0.647	0.234	5.53888e-11	Mac.1	Fcgr2b
2.45584e-15	1.62915	0.677	0.278	6.18822e-11	Mac.1	Cx3cr1
4.77476e-15	1.89974	0.587	0.203	1.20314e-10	Mac.1	Aldh2
5.70558e-15	0.644306	0.979	0.968	1.43769e-10	Mac.1	Ppia
1.02971e-14	0.852148	0.957	0.854	2.59466e-10	Mac.1	H2-K1
1.22723e-14	0.670749	0.974	0.93	3.09237e-10	Mac.1	B2m
2.65945e-14	1.45071	0.689	0.278	6.70128e-10	Mac.1	Creg1
2.70157e-14	1.10485	0.834	0.595	6.80743e-10	Mac.1	Ctsc
3.66454e-14	1.55308	0.672	0.297	9.2339e-10	Mac.1	Lamtor1
4.3878e-14	1.58885	0.626	0.253	1.10564e-09	Mac.1	Serpinb6a
4.39861e-14	1.44631	0.702	0.361	1.10836e-09	Mac.1	Cotl1
5.74908e-14	0.68461	0.966	0.892	1.44865e-09	Mac.1	Tyrobp
6.02268e-14	1.29161	0.736	0.329	1.51759e-09	Mac.1	Sptssa
1.10275e-13	1.3955	0.698	0.31	2.7787e-09	Mac.1	Akr1a1
1.6969e-13	1.7938	0.519	0.139	4.27585e-09	Mac.1	Gpr34
2.41494e-13	1.38259	0.706	0.361	6.08516e-09	Mac.1	Fcgr3
2.50637e-13	1.25062	0.745	0.373	6.31554e-09	Mac.1	Atp6v0e
4.76435e-13	0.735734	0.957	0.772	1.20052e-08	Mac.1	Cox5a
7.20139e-13	0.806846	0.923	0.747	1.81461e-08	Mac.1	Myl6
9.65115e-13	1.77853	0.528	0.165	2.4319e-08	Mac.1	Snx2
1.01106e-12	0.7987	0.928	0.589	2.54768e-08	Mac.1	mt-Nd2
1.27763e-12	1.14503	0.74	0.418	3.21937e-08	Mac.1	Atp6v0b
1.67963e-12	0.885166	0.843	0.62	4.23232e-08	Mac.1	Ucp2
1.77588e-12	1.2293	0.74	0.392	4.47485e-08	Mac.1	Ctsz
1.80684e-12	0.653135	0.966	0.848	4.55287e-08	Mac.1	Serf2
2.5907e-12	1.36738	0.621	0.259	6.52804e-08	Mac.1	Vamp8
4.16482e-12	0.674886	0.957	0.816	1.04945e-07	Mac.1	Gabarap
4.66807e-12	1.29283	0.677	0.316	1.17626e-07	Mac.1	Ostf1
5.45264e-12	1.68408	0.562	0.215	1.37396e-07	Mac.1	Cltc
7.45175e-12	0.60727	0.987	0.905	1.87769e-07	Mac.1	Pfn1
9.43356e-12	0.502427	0.983	0.981	2.37707e-07	Mac.1	Cst3
9.56358e-12	1.17856	0.711	0.354	2.40983e-07	Mac.1	Psmb3
1.25365e-11	0.720897	0.928	0.829	3.15894e-07	Mac.1	Cfl1
1.48353e-11	1.6566	0.545	0.203	3.7382e-07	Mac.1	Taldo1
1.56868e-11	1.29232	0.583	0.203	3.95276e-07	Mac.1	Ssu72
1.6739e-11	0.58845	0.962	0.899	4.2179e-07	Mac.1	Psap
2.04423e-11	1.63668	0.511	0.171	5.15106e-07	Mac.1	Gna12
2.18537e-11	1.48889	0.587	0.253	5.50669e-07	Mac.1	Slc6a6
3.13632e-11	1.01956	0.74	0.405	7.9029e-07	Mac.1	Arpc5
3.13743e-11	1.5898	0.519	0.177	7.90571e-07	Mac.1	Necap2
3.24297e-11	0.713997	0.906	0.665	8.17163e-07	Mac.1	Rbm3
8.12463e-11	0.968926	0.711	0.367	2.04724e-06	Mac.1	Selenof
9.06353e-11	1.13433	0.685	0.361	2.28383e-06	Mac.1	Nme2
1.08525e-10	1.34655	0.574	0.228	2.73462e-06	Mac.1	Ms4a6b
1.32677e-10	1.00151	0.711	0.386	3.3432e-06	Mac.1	Ap2s1
1.62914e-10	1.05942	0.783	0.494	4.1051e-06	Mac.1	Gapdh
2.15568e-10	1.34049	0.609	0.297	5.43189e-06	Mac.1	Gmfg
2.18602e-10	1.23976	0.626	0.285	5.50833e-06	Mac.1	Scamp2
2.22376e-10	1.34399	0.523	0.19	5.60344e-06	Mac.1	Fabp3
2.34566e-10	1.48887	0.515	0.184	5.91061e-06	Mac.1	Hprt
2.58236e-10	1.07458	0.702	0.373	6.50704e-06	Mac.1	Anxa5
3.47512e-10	0.974423	0.63	0.291	8.75661e-06	Mac.1	Ier3
4.39983e-10	1.02482	0.766	0.506	1.10867e-05	Mac.1	Marcks
4.49201e-10	1.47113	0.54	0.222	1.1319e-05	Mac.1	Rab5c
6.20143e-10	0.869962	0.813	0.582	1.56264e-05	Mac.1	Unc93b1
6.52088e-10	1.3386	0.579	0.253	1.64313e-05	Mac.1	H2afj
6.93585e-10	1.27467	0.643	0.323	1.7477e-05	Mac.1	Uqcrb
7.81413e-10	0.886849	0.813	0.576	1.96901e-05	Mac.1	Ifitm2
1.67653e-09	1.24065	0.515	0.196	4.22453e-05	Mac.1	Asah1
2.85483e-09	1.11197	0.668	0.373	7.19359e-05	Mac.1	Trf
3.7598e-09	0.968897	0.698	0.43	9.47394e-05	Mac.1	Man2b1
4.55522e-09	1.34171	0.532	0.228	0.000114782	Mac.1	Plin2
5.32344e-09	0.959682	0.749	0.462	0.00013414	Mac.1	Ppp1r14b
6.38456e-09	1.23743	0.562	0.278	0.000160878	Mac.1	Uqcr11
6.85426e-09	0.882452	0.783	0.544	0.000172714	Mac.1	Atp5l
2.19608e-08	0.935278	0.711	0.399	0.000553369	Mac.1	Prdx5
2.63775e-08	1.16846	0.515	0.222	0.00066466	Mac.1	Arsb
2.83814e-08	1.05933	0.634	0.342	0.000715155	Mac.1	Sec61b
4.97197e-08	1.17231	0.502	0.215	0.00125284	Mac.1	Cyb5a
5.09965e-08	1.10942	0.54	0.253	0.00128501	Mac.1	Il10rb
6.98744e-08	0.960754	0.583	0.291	0.0017607	Mac.1	Arhgdib
9.63579e-08	1.11451	0.515	0.241	0.00242803	Mac.1	Canx
1.13569e-07	1.04631	0.604	0.354	0.0028617	Mac.1	Smdt1
1.18413e-07	0.538636	0.932	0.816	0.00298377	Mac.1	Oaz1
1.40388e-07	0.748513	0.791	0.544	0.00353751	Mac.1	Gdi2
1.43029e-07	0.964193	0.634	0.354	0.00360403	Mac.1	Psma7
1.58026e-07	0.934324	0.655	0.418	0.00398193	Mac.1	Rac1
1.58048e-07	0.933185	0.609	0.304	0.0039825	Mac.1	Pomp
1.67612e-07	1.04257	0.672	0.456	0.00422349	Mac.1	Emp3
1.69639e-07	0.651157	0.83	0.633	0.00427455	Mac.1	Rhoa
3.83808e-07	0.964915	0.6	0.316	0.00967119	Mac.1	Rnf130
3.94201e-07	0.893287	0.591	0.316	0.00993309	Mac.1	Lamp2
4.54022e-07	0.850163	0.553	0.272	0.0114404	Mac.1	Sdcbp
5.34713e-07	0.720924	0.753	0.557	0.0134737	Mac.1	Rhob
5.67391e-07	1.004	0.66	0.392	0.0142971	Mac.1	Zeb2
6.27892e-07	0.836149	0.706	0.443	0.0158216	Mac.1	Srsf2
6.39966e-07	0.793341	0.706	0.449	0.0161259	Mac.1	Hnrnpa3
8.10217e-07	0.834598	0.643	0.367	0.0204159	Mac.1	Psmb2
8.25096e-07	0.734087	0.757	0.487	0.0207908	Mac.1	Snx3
9.0629e-07	0.842201	0.689	0.437	0.0228367	Mac.1	Gnb1
9.18763e-07	0.925263	0.617	0.342	0.023151	Mac.1	Rab11a
9.27752e-07	0.946698	0.519	0.259	0.0233775	Mac.1	Psma2
1.16589e-06	0.9758	0.511	0.247	0.0293782	Mac.1	Tmem50a
1.2103e-06	0.715125	0.757	0.538	0.030497	Mac.1	Hint1
1.35106e-06	0.763057	0.689	0.462	0.0340439	Mac.1	Arf5
1.58178e-06	0.933202	0.621	0.354	0.0398578	Mac.1	Rsrp1
1.7302e-06	0.562144	0.804	0.576	0.0435975	Mac.1	Csf1r
1.74339e-06	0.977954	0.579	0.329	0.0439299	Mac.1	Ndfip1
1.54517e-54	3.69322	0.93	0.136	3.89351e-50	Mac.2	H2-Eb1
2.88487e-52	3.6802	0.947	0.211	7.26931e-48	Mac.2	H2-Aa
9.50392e-51	3.73488	0.965	0.297	2.3948e-46	Mac.2	Cd74
2.5094e-42	3.14015	0.904	0.287	6.32319e-38	Mac.2	H2-Ab1
6.67139e-40	4.61445	0.711	0.09	1.68106e-35	Mac.2	Il1b
3.83983e-36	4.46065	0.588	0.043	9.67561e-32	Mac.2	Mgl2
1.3752e-33	2.59232	0.851	0.326	3.46524e-29	Mac.2	Fxyd5
1.46801e-33	4.21697	0.579	0.05	3.6991e-29	Mac.2	Spp1
1.4723e-32	2.50882	0.693	0.118	3.7099e-28	Mac.2	Cd52
1.1036e-29	3.40527	0.807	0.409	2.78085e-25	Mac.2	Hspa1a
1.76358e-29	0.876775	1	0.989	4.44386e-25	Mac.2	Fau
1.94889e-29	1.11156	1	0.982	4.9108e-25	Mac.2	Rps24
5.84014e-29	1.31234	0.965	0.928	1.4716e-24	Mac.2	Rps27a
5.35855e-27	0.892711	1	0.996	1.35025e-22	Mac.2	Eef1a1
4.33088e-26	1.25778	0.991	0.943	1.09129e-21	Mac.2	Rps4x
4.67776e-26	0.949095	1	0.971	1.1787e-21	Mac.2	Rps14
5.74012e-26	3.38328	0.675	0.204	1.4464e-21	Mac.2	Hspa1b
1.39331e-24	1.02567	0.991	0.943	3.51086e-20	Mac.2	Rpl13
7.4132e-24	3.6516	0.623	0.161	1.86798e-19	Mac.2	Ccl4
9.50181e-24	1.19105	0.965	0.882	2.39427e-19	Mac.2	Rpsa
1.56628e-23	3.03575	0.526	0.093	3.9467e-19	Mac.2	Slamf9
2.31247e-22	1.97038	0.895	0.867	5.82695e-18	Mac.2	Fos
5.07757e-22	1.13722	0.974	0.86	1.27945e-17	Mac.2	Rpl18a
8.48623e-22	1.95423	0.851	0.588	2.13836e-17	Mac.2	Zfp36
3.19275e-21	0.921106	0.974	0.95	8.0451e-17	Mac.2	Rps7
1.1589e-20	2.5822	0.684	0.283	2.92019e-16	Mac.2	Cd14
3.04993e-20	1.06527	0.947	0.892	7.68521e-16	Mac.2	Rps5
4.16697e-20	1.67759	0.895	0.767	1.04999e-15	Mac.2	Junb
8.37072e-20	0.997143	0.991	0.925	2.10925e-15	Mac.2	Rpl9
5.29311e-19	1.93853	0.86	0.713	1.33376e-14	Mac.2	Dusp1
7.28053e-19	3.80736	0.544	0.158	1.83455e-14	Mac.2	Cxcl2
1.15623e-18	0.816314	0.982	0.971	2.91346e-14	Mac.2	Rpl23
1.28589e-18	2.11666	0.816	0.495	3.24018e-14	Mac.2	Atf3
3.80183e-18	1.78887	0.798	0.556	9.57984e-14	Mac.2	Ier5
5.32463e-18	1.03524	0.974	0.892	1.3417e-13	Mac.2	Rps3a1
5.78773e-18	0.920853	0.939	0.91	1.45839e-13	Mac.2	Rps13
8.13207e-18	0.766648	0.974	0.975	2.04912e-13	Mac.2	Rps8
1.23949e-17	0.813787	0.982	0.939	3.12327e-13	Mac.2	Rps10
1.47895e-17	1.03396	0.956	0.885	3.72665e-13	Mac.2	Rpl35a
2.33808e-16	0.87917	0.974	0.9	5.89149e-12	Mac.2	Rpl8
4.7193e-16	1.50785	0.737	0.387	1.18917e-11	Mac.2	Cd81
5.07047e-16	0.85141	0.974	0.943	1.27766e-11	Mac.2	Rps16
5.64067e-16	0.942727	0.956	0.939	1.42134e-11	Mac.2	Rps9
1.06128e-15	1.14275	0.921	0.789	2.67421e-11	Mac.2	Rpl39
6.64761e-15	0.762099	0.974	0.932	1.67507e-10	Mac.2	Rpl32
7.24279e-15	1.38469	0.886	0.803	1.82504e-10	Mac.2	Hspa8
1.37686e-14	1.07015	0.912	0.799	3.46941e-10	Mac.2	Rpl12
1.76997e-14	0.931782	0.947	0.871	4.45997e-10	Mac.2	Rpl18
1.4122e-13	1.8614	0.789	0.627	3.55846e-09	Mac.2	Nfkbia
1.43154e-13	0.910883	0.912	0.814	3.60719e-09	Mac.2	Rpl22
2.80326e-13	0.554005	1	0.971	7.06364e-09	Mac.2	Rps20
3.25444e-13	0.891487	0.965	0.91	8.20055e-09	Mac.2	Rpl27a
5.94785e-13	0.799771	0.947	0.932	1.49874e-08	Mac.2	Rpl30
8.22464e-13	0.902094	0.939	0.853	2.07245e-08	Mac.2	Rpl17
1.12748e-12	0.77356	0.956	0.853	2.84102e-08	Mac.2	Rpl37
1.47563e-12	0.854543	0.93	0.864	3.71829e-08	Mac.2	Rpl6
1.60186e-12	0.732029	0.991	0.953	4.03637e-08	Mac.2	Rps15a
1.98371e-12	0.781988	0.956	0.889	4.99855e-08	Mac.2	Rplp0
7.28246e-12	0.73357	0.93	0.864	1.83503e-07	Mac.2	Rpl21
8.07821e-12	0.998936	0.895	0.71	2.03555e-07	Mac.2	Rps3
8.7188e-12	1.04037	0.825	0.685	2.19696e-07	Mac.2	Rps27
1.10208e-11	0.830499	0.904	0.792	2.77701e-07	Mac.2	Rps19
1.30679e-11	0.726472	0.965	0.885	3.29285e-07	Mac.2	Rpl34
1.88898e-11	1.31785	0.825	0.753	4.75985e-07	Mac.2	Fosb
2.16519e-11	0.913144	0.939	0.889	5.45585e-07	Mac.2	Jun
7.9147e-11	0.556139	0.965	0.932	1.99435e-06	Mac.2	Tmsb10
1.81484e-10	0.746712	0.956	0.846	4.57303e-06	Mac.2	Rps21
1.98747e-10	1.53956	0.719	0.541	5.00803e-06	Mac.2	Btg2
9.11643e-10	0.714886	0.947	0.885	2.29716e-05	Mac.2	Rpl7
1.44556e-09	2.0434	0.588	0.341	3.64252e-05	Mac.2	Ccl3
1.46981e-09	0.864224	0.833	0.72	3.70362e-05	Mac.2	Rpl38
1.52958e-09	0.569138	0.991	0.964	3.85424e-05	Mac.2	Rps11
1.65171e-09	0.605907	0.965	0.921	4.16198e-05	Mac.2	Rplp2
3.79956e-09	0.589107	0.965	0.95	9.57413e-05	Mac.2	Rpl11
4.11599e-09	0.67648	0.974	0.921	0.000103715	Mac.2	Jund
1.04896e-08	1.10303	0.842	0.842	0.000264318	Mac.2	Klf2
2.31676e-08	0.630563	0.921	0.921	0.000583777	Mac.2	Rpl19
5.1848e-08	0.797618	0.886	0.763	0.00130647	Mac.2	Rpl23a
8.28415e-08	0.728595	0.895	0.832	0.00208744	Mac.2	Rpl10
9.31901e-08	0.50636	0.982	0.989	0.0023482	Mac.2	Ldhc
1.54225e-07	0.697487	0.877	0.806	0.00388616	Mac.2	Asrgl1
1.94271e-07	0.651797	0.868	0.781	0.00489523	Mac.2	Rps26
2.02594e-07	1.32061	0.605	0.427	0.00510498	Mac.2	Ppp1r15a
3.53435e-07	0.636906	0.904	0.839	0.00890585	Mac.2	Rpl24
3.59511e-07	0.723154	0.877	0.832	0.00905896	Mac.2	Ybx3
4.04862e-07	0.787757	0.772	0.695	0.0102017	Mac.2	Rack1
7.93263e-07	1.10195	0.614	0.466	0.0199886	Mac.2	Eef1b2
1.02945e-06	1.09634	0.746	0.649	0.02594	Mac.2	Ier2
1.76787e-06	0.597429	0.912	0.885	0.0445468	Mac.2	Rpl37a
1.00152e-22	2.18242	1	1	2.52363e-18	Mac.3	Prm2
2.32911e-22	2.89596	0.568	0.063	5.86889e-18	Mac.3	4921539E11Rik
1.25914e-21	2.38966	1	0.931	3.17278e-17	Mac.3	Smcp
2.73329e-20	2.05256	1	0.903	6.88734e-16	Mac.3	Gsg1
2.74348e-20	2.61819	0.682	0.12	6.91303e-16	Mac.3	Isg20l2
5.9744e-20	2.22142	0.977	0.874	1.50543e-15	Mac.3	Dbil5
8.20827e-20	1.82878	1	0.88	2.06832e-15	Mac.3	Crisp2
9.22739e-20	1.77813	1	0.943	2.32512e-15	Mac.3	Odf2
1.4464e-19	1.98278	1	0.92	3.64464e-15	Mac.3	Ube2n
8.27602e-19	2.32526	0.841	0.261	2.08539e-14	Mac.3	Wbscr25
1.10393e-18	2.15137	0.955	0.642	2.78169e-14	Mac.3	Nupr1l
1.65758e-18	2.43033	0.795	0.266	4.17677e-14	Mac.3	Ccdc7a
3.1477e-18	2.24373	0.864	0.312	7.93157e-14	Mac.3	Rangap1
3.8058e-18	1.61181	1	1	9.58986e-14	Mac.3	Prm1
4.1662e-18	2.2282	0.977	0.682	1.0498e-13	Mac.3	4933411K16Rik
4.75469e-18	2.19865	0.909	0.481	1.19809e-13	Mac.3	Ccdc91
5.55466e-18	1.79547	1	0.668	1.39966e-13	Mac.3	Znrf4
9.8266e-18	1.76564	1	0.822	2.47611e-13	Mac.3	Tcp11
3.1103e-17	2.45375	0.682	0.16	7.83733e-13	Mac.3	Itpr3os
9.43275e-17	2.33707	0.523	0.074	2.37686e-12	Mac.3	Gm4419
1.05618e-16	2.07451	0.886	0.393	2.66137e-12	Mac.3	Ube2k
2.42483e-16	2.29228	0.523	0.077	6.1101e-12	Mac.3	Tasp1
3.03688e-16	2.01013	0.955	0.636	7.65233e-12	Mac.3	Oaz3
3.76247e-16	2.31099	0.864	0.476	9.48068e-12	Mac.3	Cabs1
5.19062e-16	2.25325	0.909	0.501	1.30793e-11	Mac.3	1700016H13Rik
8.63423e-16	2.32999	0.932	0.602	2.17565e-11	Mac.3	Dnajb8
1.21593e-15	2.43921	0.705	0.198	3.06389e-11	Mac.3	Nt5c1b
1.24219e-15	1.60715	1	0.917	3.13007e-11	Mac.3	Gm5617
1.44762e-15	2.43816	0.591	0.115	3.64772e-11	Mac.3	Ace
1.61444e-15	2.46547	0.5	0.08	4.06806e-11	Mac.3	Csnka2ip
3.36999e-15	2.23763	0.773	0.287	8.4917e-11	Mac.3	Tmem239
3.52974e-15	2.1216	0.818	0.295	8.89424e-11	Mac.3	1700034I23Rik
4.5238e-15	2.42814	0.818	0.372	1.13991e-10	Mac.3	Akap12
4.53028e-15	2.17779	0.841	0.375	1.14154e-10	Mac.3	Habp4
5.27907e-15	2.18961	0.932	0.705	1.33022e-10	Mac.3	1700027A15Rik
1.08108e-14	2.13533	0.955	0.553	2.7241e-10	Mac.3	Ubl4b
1.53367e-14	1.89465	0.818	0.312	3.86454e-10	Mac.3	Morn3
1.583e-14	1.83549	0.909	0.47	3.98883e-10	Mac.3	Fxr1
2.02839e-14	2.15071	0.727	0.209	5.11115e-10	Mac.3	Paqr9
2.1477e-14	1.50659	1	0.94	5.41178e-10	Mac.3	Pebp1
2.17794e-14	2.22109	0.886	0.501	5.48798e-10	Mac.3	Tssk6
2.33405e-14	2.05572	0.886	0.49	5.88134e-10	Mac.3	Lelp1
2.52552e-14	2.11916	0.909	0.648	6.36382e-10	Mac.3	1700009N14Rik
2.84236e-14	1.97694	0.955	0.702	7.16217e-10	Mac.3	Cdv3
2.89117e-14	2.1975	0.523	0.095	7.28516e-10	Mac.3	Mfap3l
3.05467e-14	2.25543	0.591	0.132	7.69715e-10	Mac.3	Lrrc8b
3.51521e-14	1.96935	0.864	0.484	8.85763e-10	Mac.3	Stard6
4.06e-14	2.05761	0.886	0.533	1.02304e-09	Mac.3	Spata3
4.07753e-14	2.0969	0.636	0.166	1.02746e-09	Mac.3	1700009J07Rik
4.47959e-14	2.06004	0.932	0.573	1.12877e-09	Mac.3	Syce2
4.76672e-14	1.43352	1	0.968	1.20112e-09	Mac.3	Gstm5
5.46258e-14	1.78203	0.614	0.126	1.37646e-09	Mac.3	Azin2
5.68317e-14	1.68308	0.955	0.63	1.43204e-09	Mac.3	Aqp11
6.32378e-14	1.8424	0.932	0.642	1.59347e-09	Mac.3	Mea1
7.08015e-14	2.07072	0.841	0.418	1.78405e-09	Mac.3	Spata18
7.86614e-14	2.22534	0.636	0.186	1.98211e-09	Mac.3	Oxct2a
1.09833e-13	1.18081	0.977	0.897	2.76758e-09	Mac.3	Gpx4
1.18298e-13	1.88239	0.864	0.458	2.98088e-09	Mac.3	Dcun1d1
1.1957e-13	2.04931	0.659	0.172	3.01292e-09	Mac.3	Fam243
1.20152e-13	1.54793	0.955	0.722	3.02759e-09	Mac.3	Smim24
1.4902e-13	2.00072	0.614	0.149	3.755e-09	Mac.3	Plcz1
1.81123e-13	1.70458	0.932	0.585	4.56393e-09	Mac.3	Irgc1
1.96481e-13	2.29402	0.5	0.095	4.95093e-09	Mac.3	Bpifa3
2.43304e-13	2.21432	0.75	0.321	6.13078e-09	Mac.3	4930571K23Rik
2.56658e-13	1.94651	0.727	0.244	6.46727e-09	Mac.3	Ift172
2.67897e-13	1.54023	0.977	0.834	6.75046e-09	Mac.3	Hspb9
3.04499e-13	2.07101	0.568	0.123	7.67276e-09	Mac.3	Fam205c
3.48887e-13	1.30761	1	0.977	8.79127e-09	Mac.3	Fabp9
3.56057e-13	2.01043	0.705	0.223	8.97191e-09	Mac.3	Lypla1
3.78796e-13	1.96102	0.818	0.393	9.5449e-09	Mac.3	Cdiptos
3.90474e-13	1.42301	1	0.797	9.83916e-09	Mac.3	1700003F12Rik
4.29064e-13	1.37168	0.977	0.61	1.08116e-08	Mac.3	Arl4a
4.8315e-13	1.70748	0.909	0.579	1.21744e-08	Mac.3	1700001C19Rik
5.7049e-13	2.021	0.659	0.201	1.43752e-08	Mac.3	Klhl10
5.74767e-13	2.06435	0.932	0.765	1.4483e-08	Mac.3	Gapdhs
5.78126e-13	1.61194	0.955	0.587	1.45676e-08	Mac.3	Phkg2
6.08712e-13	2.15383	0.614	0.152	1.53383e-08	Mac.3	Pdzd8
6.09946e-13	1.99177	0.5	0.095	1.53694e-08	Mac.3	Gm11213
6.14303e-13	1.95091	0.5	0.092	1.54792e-08	Mac.3	Ppp2r2b
8.81567e-13	1.50482	0.932	0.596	2.22137e-08	Mac.3	Fam71e1
9.11197e-13	2.43224	0.795	0.387	2.29603e-08	Mac.3	Spz1
1.20103e-12	2.30014	0.523	0.117	3.02635e-08	Mac.3	4930471G03Rik
1.23079e-12	1.66039	0.818	0.347	3.10134e-08	Mac.3	Tent5c
1.7431e-12	2.21764	0.75	0.315	4.39226e-08	Mac.3	Reep6
1.93304e-12	1.87541	0.909	0.521	4.87088e-08	Mac.3	Tppp2
2.02133e-12	1.74466	0.705	0.218	5.09334e-08	Mac.3	Smim23
2.03618e-12	1.86298	0.636	0.175	5.13077e-08	Mac.3	Knstrn
2.04406e-12	2.12894	0.773	0.41	5.15063e-08	Mac.3	1700012A03Rik
2.58737e-12	1.73377	0.659	0.169	6.51966e-08	Mac.3	Ankrd60
2.70334e-12	2.03452	0.75	0.315	6.81187e-08	Mac.3	Gpat4
2.71253e-12	1.64047	0.909	0.63	6.83504e-08	Mac.3	Iqcf3
2.76781e-12	1.81742	0.795	0.407	6.97433e-08	Mac.3	Ms4a5
3.23735e-12	2.1137	0.795	0.453	8.15748e-08	Mac.3	1700029H14Rik
3.24045e-12	1.30904	0.955	0.788	8.16528e-08	Mac.3	Pgp
3.27949e-12	2.0288	0.705	0.255	8.26366e-08	Mac.3	Tmem56
3.48731e-12	2.03387	0.636	0.186	8.78732e-08	Mac.3	Chpt1
4.24037e-12	2.20729	0.614	0.192	1.06849e-07	Mac.3	Rcc1
6.12816e-12	1.76458	0.886	0.553	1.54417e-07	Mac.3	Ccdc136
6.86823e-12	2.3136	0.591	0.175	1.73066e-07	Mac.3	Spem2
7.14445e-12	1.86209	0.727	0.249	1.80026e-07	Mac.3	Chl1
1.07272e-11	1.79081	0.568	0.14	2.70305e-07	Mac.3	1700001L05Rik
1.07306e-11	2.03451	0.795	0.481	2.7039e-07	Mac.3	St6galnac2
1.22709e-11	2.04277	0.5	0.117	3.09203e-07	Mac.3	Cep85l
1.24713e-11	1.77746	0.864	0.544	3.14252e-07	Mac.3	Prm3
1.27268e-11	1.80251	0.818	0.413	3.20689e-07	Mac.3	Atl3
1.33302e-11	1.87191	0.727	0.275	3.35895e-07	Mac.3	1700015G11Rik
1.6926e-11	1.7261	0.773	0.321	4.26502e-07	Mac.3	1700030C12Rik
1.7509e-11	1.36216	1	0.788	4.41191e-07	Mac.3	Plaat5
1.79188e-11	1.94758	0.705	0.266	4.51517e-07	Mac.3	4921507P07Rik
2.18678e-11	1.39853	0.864	0.547	5.51024e-07	Mac.3	Hspa4l
2.25864e-11	1.3147	0.955	0.777	5.69133e-07	Mac.3	Mlf1
2.56237e-11	2.36712	0.795	0.444	6.45666e-07	Mac.3	Akap4
2.60432e-11	1.74911	0.727	0.244	6.56236e-07	Mac.3	Socs7
2.68305e-11	1.85494	0.795	0.361	6.76074e-07	Mac.3	Acsl1
2.77982e-11	1.5762	0.795	0.341	7.0046e-07	Mac.3	Rbm4b
3.54065e-11	1.82365	0.75	0.312	8.92173e-07	Mac.3	Aldoart2
3.7267e-11	1.95322	0.523	0.117	9.39055e-07	Mac.3	BC049715
4.22413e-11	1.61735	0.886	0.585	1.0644e-06	Mac.3	Gm9999
4.78673e-11	2.05109	0.682	0.258	1.20616e-06	Mac.3	4930544D05Rik
5.03394e-11	1.79858	0.591	0.158	1.26845e-06	Mac.3	1700003E16Rik
5.42593e-11	1.57583	0.864	0.476	1.36723e-06	Mac.3	Rnaseh2a
5.50861e-11	1.66936	0.886	0.605	1.38806e-06	Mac.3	Spata6
6.22521e-11	1.92541	0.682	0.246	1.56863e-06	Mac.3	Ak1
6.49438e-11	1.75989	0.818	0.39	1.63645e-06	Mac.3	Carhsp1
6.49622e-11	1.17962	0.977	0.759	1.63692e-06	Mac.3	Fhl4
7.71297e-11	1.69977	0.886	0.625	1.94351e-06	Mac.3	Otub2
8.8777e-11	1.52182	0.955	0.774	2.237e-06	Mac.3	Spa17
1.16913e-10	1.54695	0.841	0.499	2.94596e-06	Mac.3	Eif4e
1.19454e-10	1.62106	0.773	0.341	3.00999e-06	Mac.3	Ppm1a
1.24505e-10	2.12145	0.614	0.212	3.13727e-06	Mac.3	2810408A11Rik
1.3701e-10	1.99965	0.636	0.218	3.45238e-06	Mac.3	Ccsap
1.5125e-10	1.92315	0.795	0.381	3.81121e-06	Mac.3	Sh3rf2
1.58331e-10	1.36577	0.977	0.745	3.98963e-06	Mac.3	4930453N24Rik
1.59325e-10	1.11585	0.977	0.86	4.01468e-06	Mac.3	Fam229b
1.758e-10	1.94262	0.727	0.327	4.42982e-06	Mac.3	Spata20
1.84386e-10	1.83556	0.523	0.135	4.64615e-06	Mac.3	Zbbx
2.21168e-10	2.03678	0.636	0.232	5.57298e-06	Mac.3	Oxct2b
2.28179e-10	1.80777	0.773	0.401	5.74966e-06	Mac.3	Cdrt4
2.37656e-10	1.7414	0.795	0.413	5.98845e-06	Mac.3	Clpb
4.10768e-10	1.85889	0.5	0.126	1.03505e-05	Mac.3	Prkcq
4.44431e-10	1.89449	0.773	0.395	1.11988e-05	Mac.3	Csnk1g2
4.72809e-10	1.8371	0.636	0.238	1.19139e-05	Mac.3	Hypm
5.00916e-10	1.85781	0.568	0.178	1.26221e-05	Mac.3	Ttc24
5.18788e-10	1.52434	0.932	0.653	1.30724e-05	Mac.3	Lrrc51
5.65871e-10	1.52621	0.545	0.143	1.42588e-05	Mac.3	Tcp10a
6.35134e-10	1.94655	0.545	0.16	1.60041e-05	Mac.3	Fam71d
6.39004e-10	1.67639	0.5	0.123	1.61016e-05	Mac.3	Zdhhc25
6.78845e-10	1.62036	0.636	0.235	1.71055e-05	Mac.3	Slfnl1
7.67561e-10	1.43394	0.773	0.318	1.9341e-05	Mac.3	Ubl3
8.09404e-10	1.40138	0.705	0.241	2.03954e-05	Mac.3	Dda1
8.61377e-10	1.54562	0.818	0.401	2.1705e-05	Mac.3	Egln2
9.30525e-10	1.96286	0.591	0.221	2.34474e-05	Mac.3	Dyrk1b
9.79089e-10	2.03779	0.705	0.298	2.46711e-05	Mac.3	1700001K19Rik
1.33775e-09	1.47168	0.864	0.476	3.37087e-05	Mac.3	Tssk2
1.4763e-09	1.68055	0.523	0.14	3.71998e-05	Mac.3	Tcp10c
1.63253e-09	1.52194	0.523	0.129	4.11365e-05	Mac.3	Cfap69
1.63379e-09	1.44391	0.795	0.39	4.11683e-05	Mac.3	Stard10
1.73813e-09	1.62976	0.864	0.605	4.37975e-05	Mac.3	Rnf138
1.80049e-09	1.95889	0.523	0.146	4.53688e-05	Mac.3	Hsdl2
1.86353e-09	1.68679	0.545	0.16	4.69572e-05	Mac.3	1700003E24Rik
1.87837e-09	1.68757	0.773	0.47	4.73312e-05	Mac.3	Tmem53
2.27769e-09	1.80847	0.523	0.146	5.73931e-05	Mac.3	Tepp
2.34613e-09	1.172	0.932	0.756	5.91178e-05	Mac.3	Dynll2
2.54627e-09	1.43423	0.795	0.415	6.4161e-05	Mac.3	1700042G07Rik
2.90935e-09	1.67548	0.75	0.381	7.33099e-05	Mac.3	Mex3d
2.93798e-09	1.95427	0.682	0.33	7.40313e-05	Mac.3	Lrrc57
3.09654e-09	1.93891	0.568	0.212	7.80267e-05	Mac.3	Hook1
3.2974e-09	1.50448	0.841	0.613	8.30879e-05	Mac.3	Psma6
3.38245e-09	1.69049	0.682	0.298	8.52311e-05	Mac.3	Prkar2a
3.69741e-09	1.56548	0.795	0.407	9.31674e-05	Mac.3	H2al2a
3.71067e-09	1.91102	0.705	0.324	9.35015e-05	Mac.3	Car2
4.1095e-09	1.60382	0.568	0.169	0.000103551	Mac.3	Dnaja4
4.16039e-09	1.80141	0.545	0.181	0.000104834	Mac.3	Cylc2
4.42531e-09	1.51873	0.614	0.201	0.000111509	Mac.3	Vars
4.44677e-09	1.52955	0.659	0.261	0.00011205	Mac.3	Iqcf5
5.227e-09	1.52903	0.659	0.244	0.00013171	Mac.3	Llcfc1
5.50941e-09	2.00412	0.636	0.272	0.000138826	Mac.3	Tssk3
5.8464e-09	1.28699	0.909	0.648	0.000147318	Mac.3	Gabarapl1
6.00224e-09	1.46773	0.773	0.393	0.000151244	Mac.3	Actrt2
6.15804e-09	1.15508	0.886	0.668	0.00015517	Mac.3	Pgam2
6.52113e-09	1.40664	0.795	0.467	0.000164319	Mac.3	Eif4h
7.36184e-09	1.68044	0.523	0.149	0.000185504	Mac.3	Xrra1
7.50976e-09	2.08507	0.545	0.178	0.000189231	Mac.3	Spem1
8.15658e-09	1.78265	0.682	0.301	0.000205529	Mac.3	Osbp2
9.48907e-09	1.79585	0.727	0.381	0.000239106	Mac.3	Spert
1.00171e-08	1.67816	0.636	0.249	0.000252411	Mac.3	Rnf139
1.02758e-08	1.67237	0.773	0.479	0.00025893	Mac.3	Hk1
1.10164e-08	0.730934	1	0.997	0.000277591	Mac.3	Eif1
1.10269e-08	1.53936	0.795	0.476	0.000277857	Mac.3	Atp1b3
1.15264e-08	1.43675	0.75	0.401	0.000290441	Mac.3	Nudt4
1.26409e-08	1.50894	0.636	0.232	0.000318525	Mac.3	Mtfr1
1.28326e-08	1.54708	0.75	0.424	0.000323355	Mac.3	AI507597
1.289e-08	1.5724	0.705	0.381	0.000324803	Mac.3	Entr1
1.29867e-08	1.20779	0.795	0.372	0.000327239	Mac.3	Aldoa
1.30093e-08	1.45013	0.636	0.229	0.000327807	Mac.3	Tex35
1.38526e-08	1.79942	0.591	0.235	0.000349057	Mac.3	Iqcf4
1.40497e-08	1.82732	0.614	0.238	0.000354024	Mac.3	Rnf38
1.59805e-08	1.77631	0.614	0.278	0.000402677	Mac.3	Akap1
1.6179e-08	1.55343	0.727	0.324	0.000407678	Mac.3	Fam187b
1.81153e-08	1.521	0.818	0.573	0.000456469	Mac.3	Ube2j1
1.85054e-08	1.76434	0.545	0.183	0.000466298	Mac.3	Kif2c
1.89249e-08	1.48613	0.773	0.436	0.000476869	Mac.3	Lrrc18
2.31601e-08	1.3333	0.636	0.229	0.000583589	Mac.3	Polb
2.46785e-08	1.27409	0.818	0.473	0.000621849	Mac.3	Pafah1b1
2.91687e-08	1.59654	0.5	0.146	0.000734992	Mac.3	Mapk6
2.9774e-08	1.58916	0.5	0.143	0.000750244	Mac.3	Sppl2c
3.02288e-08	1.74104	0.5	0.152	0.000761704	Mac.3	Ttc7
3.1556e-08	1.36559	0.773	0.413	0.000795149	Mac.3	Herpud1
3.2199e-08	1.38813	0.841	0.496	0.000811351	Mac.3	Tsacc
3.23784e-08	1.92457	0.614	0.252	0.000815872	Mac.3	Nrd1
3.24468e-08	1.29137	0.727	0.355	0.000817596	Mac.3	Tsks
3.784e-08	1.47121	0.818	0.55	0.000953492	Mac.3	Ubxn6
3.84211e-08	1.53143	0.614	0.229	0.000968134	Mac.3	Gdpd1
4.161e-08	1.67596	0.523	0.175	0.00104849	Mac.3	Ubxn11
4.38212e-08	1.55498	0.523	0.163	0.00110421	Mac.3	Fkbpl
4.60491e-08	1.83978	0.591	0.269	0.00116035	Mac.3	Nudt16l2
4.77628e-08	1.59717	0.591	0.212	0.00120353	Mac.3	Spag17
4.98023e-08	1.9667	0.636	0.295	0.00125492	Mac.3	Bcl2l14
5.8665e-08	1.5751	0.545	0.195	0.00147824	Mac.3	Ankef1
6.45294e-08	1.55521	0.5	0.155	0.00162601	Mac.3	Actg2
6.72177e-08	1.74475	0.523	0.169	0.00169375	Mac.3	Pmfbp1
6.82256e-08	1.39641	0.659	0.264	0.00171915	Mac.3	Mpp6
7.10435e-08	1.66082	0.659	0.278	0.00179015	Mac.3	Gm15517
7.5225e-08	1.90838	0.705	0.45	0.00189552	Mac.3	Pgk2
7.70569e-08	1.59094	0.523	0.178	0.00194168	Mac.3	Proca1
8.90995e-08	1.72472	0.614	0.287	0.00224513	Mac.3	Sgms1
9.35458e-08	1.58814	0.5	0.152	0.00235717	Mac.3	Vwa3b
1.07886e-07	1.38296	0.75	0.407	0.00271851	Mac.3	4933415F23Rik
1.43108e-07	1.55954	0.682	0.335	0.00360604	Mac.3	Ccdc54
1.53655e-07	1.3146	0.773	0.479	0.0038718	Mac.3	Psmf1
1.67055e-07	1.31525	0.818	0.61	0.00420946	Mac.3	Slc25a39
1.70071e-07	1.44263	0.841	0.536	0.00428544	Mac.3	Eef1g
1.71617e-07	1.29741	0.886	0.636	0.00432441	Mac.3	Bag1
2.19895e-07	1.62341	0.682	0.315	0.0055409	Mac.3	Galntl5
2.97813e-07	1.53572	0.523	0.189	0.0075043	Mac.3	Fam217a
3.05244e-07	1.37947	0.614	0.269	0.00769155	Mac.3	1700034E13Rik
3.06093e-07	1.68536	0.545	0.212	0.00771294	Mac.3	Luzp1
3.30722e-07	1.47141	0.705	0.361	0.00833354	Mac.3	Tfam
3.53247e-07	1.64688	0.568	0.261	0.00890112	Mac.3	Glrx2
3.757e-07	1.25434	0.795	0.418	0.0094669	Mac.3	Tax1bp1
3.95757e-07	1.01858	0.909	0.782	0.00997228	Mac.3	Ybx2
4.19547e-07	0.967853	0.864	0.696	0.0105717	Mac.3	Map1lc3a
4.31334e-07	1.28498	0.705	0.35	0.0108688	Mac.3	Smap1
4.48575e-07	1.28622	0.636	0.249	0.0113032	Mac.3	Dnajb4
4.7962e-07	1.28093	0.568	0.203	0.0120855	Mac.3	Ifitm7
5.19853e-07	1.26401	0.795	0.564	0.0130992	Mac.3	Paip2
5.74305e-07	1.36936	0.773	0.544	0.0144713	Mac.3	2610318N02Rik
5.85692e-07	1.27388	0.659	0.301	0.0147583	Mac.3	Cul3
6.34737e-07	1.27819	0.795	0.458	0.0159941	Mac.3	Mllt11
6.60137e-07	1.28156	0.773	0.421	0.0166341	Mac.3	Pkib
7.24775e-07	1.39696	0.75	0.484	0.0182629	Mac.3	1110017D15Rik
7.74576e-07	1.1204	0.773	0.493	0.0195178	Mac.3	Morn2
8.6448e-07	1.1967	0.591	0.212	0.0217832	Mac.3	Cabyr
8.65449e-07	1.3984	0.727	0.45	0.0218076	Mac.3	Paqr5
9.61073e-07	1.35294	0.568	0.226	0.0242171	Mac.3	Slain2
9.64983e-07	1.26138	0.614	0.255	0.0243157	Mac.3	Spata7
9.8645e-07	1.31786	0.5	0.169	0.0248566	Mac.3	Fam166a
9.89097e-07	1.62151	0.5	0.181	0.0249233	Mac.3	BB014433
9.94923e-07	0.693006	1	0.96	0.0250701	Mac.3	Rpl41
1.01486e-06	1.03643	0.841	0.573	0.0255724	Mac.3	Bag5
1.01752e-06	1.26828	0.727	0.479	0.0256394	Mac.3	Sod1
1.11404e-06	1.7666	0.727	0.527	0.0280716	Mac.3	1700001O22Rik
1.24718e-06	1.18236	0.795	0.487	0.0314265	Mac.3	Atp8b3
1.25249e-06	1.3412	0.682	0.378	0.0315603	Mac.3	Zfand3
1.43352e-06	1.28616	0.545	0.195	0.0361217	Mac.3	1700018B08Rik
1.617e-06	1.01463	0.886	0.673	0.040745	Mac.3	Elof1
1.64755e-06	1.17008	0.591	0.235	0.041515	Mac.3	Cystm1
1.80307e-06	1.14497	0.545	0.192	0.0454337	Mac.3	Cct6b
1.85836e-06	1.18644	0.818	0.476	0.0468271	Mac.3	1700013G24Rik
