# Supplementary material for: Single-cell transcriptomics reveals the cellular dynamics of hexafluoropropylene oxide dimer acid in exerting mouse male reproductive toxicity
Source: J Anim Sci Biotechnol. 2025 Mar 11;16:42. doi: 10.1186/s40104-025-01177-x (PMC11895168; doi:10.1186/s40104-025-01177-x)
Supplement: Supplementary file 4 — Additional file 4: Table S4. Differentially expressed genes in 2 fibroblast subclusters. [file 40104_2025_1177_MOESM4_ESM.xlsx]

## Sheet: Sheet1
Table S4. Differentially expressed genes in 2 fibroblast subclusters
p_val	avg_log2FC	pct.1	pct.2	p_val_adj	cluster	gene
2.19779e-15	1.26162	0.998	0.951	5.53799e-11	Fibro.1	mt-Atp6
6.576e-15	1.24035	0.998	1	1.65702e-10	Fibro.1	mt-Co1
1.70727e-14	1.28994	0.998	0.976	4.30197e-10	Fibro.1	Malat1
4.28566e-14	1.59676	0.978	0.878	1.0799e-09	Fibro.1	Tmsb4x
6.54291e-14	1.13079	1	1	1.64868e-09	Fibro.1	mt-Co3
8.42541e-13	1.33627	0.998	1	2.12304e-08	Fibro.1	Dcn
2.54106e-12	1.36893	0.915	0.854	6.40295e-08	Fibro.1	Rpl15
2.76005e-12	1.02914	1	1	6.95479e-08	Fibro.1	Fth1
3.4475e-12	1.51121	0.941	0.878	8.68701e-08	Fibro.1	Sparc
3.71612e-12	1.39011	0.958	0.878	9.36387e-08	Fibro.1	Ftl1
5.84558e-12	1.11163	0.996	1	1.47297e-07	Fibro.1	mt-Co2
7.09849e-12	1.67248	0.895	0.732	1.78868e-07	Fibro.1	Rps21
8.12395e-12	1.36433	0.985	0.951	2.04707e-07	Fibro.1	Cst3
1.48058e-11	1.24223	0.959	0.878	3.73075e-07	Fibro.1	Itm2b
1.52298e-11	1.09485	0.948	0.902	3.8376e-07	Fibro.1	Laptm4a
2.11109e-11	1.07665	0.982	0.976	5.31954e-07	Fibro.1	mt-Cytb
6.30993e-11	1.20352	0.958	0.902	1.58998e-06	Fibro.1	Actg1
1.36082e-10	1.28309	0.913	0.854	3.42898e-06	Fibro.1	Rpl30
1.48411e-10	1.1422	0.961	0.927	3.73966e-06	Fibro.1	mt-Nd4
1.86466e-10	1.21211	0.954	0.927	4.69856e-06	Fibro.1	Rpl9
3.86216e-10	1.02704	0.971	1	9.73188e-06	Fibro.1	H3f3b
4.57208e-10	0.9666	0.972	0.927	1.15207e-05	Fibro.1	Ppia
5.61481e-10	1.4536	0.878	0.683	1.41482e-05	Fibro.1	Psap
5.8943e-10	1.32695	0.952	0.854	1.48525e-05	Fibro.1	Gstm1
6.36308e-10	1.24158	0.943	0.805	1.60337e-05	Fibro.1	Rps3a1
7.3293e-10	1.38434	0.923	0.878	1.84684e-05	Fibro.1	Serping1
8.68782e-10	1.62092	0.842	0.659	2.18916e-05	Fibro.1	S100a10
1.20326e-09	1.16306	0.893	0.829	3.03198e-05	Fibro.1	Ddx5
1.24393e-09	1.1723	0.956	0.927	3.13446e-05	Fibro.1	Rps4x
2.01445e-09	1.27606	0.91	0.756	5.07602e-05	Fibro.1	Rps27a
2.42243e-09	1.44284	0.862	0.732	6.10403e-05	Fibro.1	Cd63
2.61363e-09	0.545463	1	1	6.58582e-05	Fibro.1	Ubb
4.09763e-09	1.16888	0.893	0.805	0.000103252	Fibro.1	Rplp2
5.23503e-09	0.946601	0.983	0.878	0.000131912	Fibro.1	Rpl13
5.77494e-09	1.23765	0.926	0.854	0.000145517	Fibro.1	Ptma
6.00498e-09	1.3297	0.89	0.707	0.000151314	Fibro.1	Sparcl1
7.29839e-09	1.54908	0.834	0.732	0.000183905	Fibro.1	Col1a2
8.216e-09	1.0892	0.941	0.854	0.000207027	Fibro.1	mt-Nd1
8.35716e-09	1.25756	0.893	0.805	0.000210584	Fibro.1	Ctsl
8.4727e-09	1.41282	0.904	0.78	0.000213495	Fibro.1	Igfbp7
9.33321e-09	1.7844	0.761	0.561	0.000235178	Fibro.1	Hspa5
1.01541e-08	1.50965	0.84	0.683	0.000255863	Fibro.1	Rpl39
1.1987e-08	1.23611	0.899	0.756	0.00030205	Fibro.1	Rpl10
1.33475e-08	1.16828	0.91	0.854	0.000336331	Fibro.1	Cd81
1.3859e-08	1.45416	0.836	0.683	0.00034922	Fibro.1	Rpl35a
1.85423e-08	0.853689	0.971	0.878	0.000467228	Fibro.1	Rps14
2.12156e-08	1.4338	0.939	0.854	0.000534591	Fibro.1	Igfbp6
2.17522e-08	1.13991	0.908	0.805	0.000548113	Fibro.1	Rps11
2.41115e-08	1.15428	0.88	0.854	0.000607563	Fibro.1	Rpl7
2.50503e-08	1.20768	0.945	0.805	0.000631216	Fibro.1	Jund
2.5442e-08	1.79472	0.805	0.707	0.000641086	Fibro.1	Fgl2
3.91118e-08	1.29287	0.888	0.78	0.00098554	Fibro.1	Prdx1
4.31979e-08	0.831613	0.963	0.976	0.0010885	Fibro.1	Rpl23
4.47562e-08	1.21992	0.862	0.659	0.00112777	Fibro.1	Rpl34
4.79987e-08	1.44935	0.829	0.78	0.00120947	Fibro.1	Ltbp4
7.47113e-08	1.80105	0.829	0.634	0.00188257	Fibro.1	Rbbp7
1.14212e-07	1.00883	0.932	0.854	0.00287792	Fibro.1	Rps10
1.66144e-07	1.40102	0.805	0.61	0.00418649	Fibro.1	Myl6
1.78292e-07	1.13637	0.858	0.854	0.0044926	Fibro.1	Rpl6
2.03378e-07	1.6745	0.746	0.61	0.00512473	Fibro.1	Rps3
2.49002e-07	0.912935	0.912	0.878	0.00627435	Fibro.1	H3f3a
2.75447e-07	0.998662	0.919	0.829	0.0069407	Fibro.1	Rps9
3.34619e-07	1.48425	0.79	0.659	0.00843173	Fibro.1	Ebf1
4.28392e-07	0.772578	0.963	0.927	0.0107946	Fibro.1	Rps8
4.54462e-07	1.56902	0.75	0.561	0.0114515	Fibro.1	Rbm3
4.79319e-07	1.09202	0.897	0.756	0.0120779	Fibro.1	Plpp3
5.3435e-07	1.67365	0.751	0.659	0.0134646	Fibro.1	Pgrmc1
5.59749e-07	1.46331	0.759	0.61	0.0141046	Fibro.1	S100a11
6.71578e-07	1.27212	0.821	0.805	0.0169224	Fibro.1	Timp2
6.71764e-07	0.834853	0.941	0.951	0.0169271	Fibro.1	Rps15a
6.88693e-07	0.970506	0.873	0.854	0.0173537	Fibro.1	Morf4l1
7.77463e-07	1.42299	0.75	0.561	0.0195905	Fibro.1	Rpl22l1
8.39447e-07	1.25854	0.768	0.585	0.0211524	Fibro.1	Aldh2
1.11029e-06	1.50772	0.783	0.634	0.0279771	Fibro.1	Gstm2
1.12292e-06	2.01685	0.624	0.415	0.0282954	Fibro.1	Srsf2
1.22791e-06	1.03128	0.875	0.78	0.0309408	Fibro.1	Ifitm3
1.23913e-06	1.16767	0.948	0.902	0.0312235	Fibro.1	Mgp
1.27164e-06	1.62786	0.786	0.634	0.0320428	Fibro.1	Igf1
1.47942e-06	1.80052	0.665	0.439	0.0372785	Fibro.1	Srsf7
1.57367e-06	1.69552	0.753	0.561	0.0396533	Fibro.1	Id3
1.72177e-06	1.02529	0.991	0.976	0.0433851	Fibro.1	Gsn
1.83036e-06	1.51045	0.718	0.585	0.0461213	Fibro.1	Fus
1.94413e-06	0.995822	0.829	0.732	0.0489882	Fibro.1	Calm2
7.91519e-44	3.04861	0.537	0.018	1.99447e-39	Fibro.2	Gm12970
7.46411e-37	3.00788	0.756	0.076	1.88081e-32	Fibro.2	Pdzk1
5.9395e-36	2.92046	0.634	0.048	1.49664e-31	Fibro.2	Lexm
4.44455e-34	2.76906	0.585	0.041	1.11994e-29	Fibro.2	Gm15350
3.37541e-32	2.94523	0.78	0.099	8.50537e-28	Fibro.2	Ppp2r2b
3.55788e-31	2.76611	0.805	0.112	8.96515e-27	Fibro.2	4930471G03Rik
9.47004e-31	2.63859	0.634	0.061	2.38626e-26	Fibro.2	1700008B11Rik
1.24586e-30	2.73587	0.585	0.05	3.13932e-26	Fibro.2	Slc25a37
3.01884e-30	2.81456	0.537	0.041	7.60687e-26	Fibro.2	Plekhh2
3.04804e-30	2.75741	0.927	0.223	7.68045e-26	Fibro.2	Akap1
4.49072e-30	2.71981	0.902	0.177	1.13157e-25	Fibro.2	Itpr3os
4.60044e-30	2.9699	0.78	0.123	1.15922e-25	Fibro.2	Fam71f2
8.59988e-30	2.85537	0.878	0.168	2.167e-25	Fibro.2	Nt5c1b
1.95529e-29	2.95581	0.878	0.182	4.92695e-25	Fibro.2	Oxct2b
2.24556e-29	2.94179	0.707	0.092	5.65836e-25	Fibro.2	Spatc1
2.38005e-29	2.34265	0.683	0.072	5.99726e-25	Fibro.2	Fscn3
2.67224e-29	2.63213	0.927	0.201	6.73351e-25	Fibro.2	Socs7
3.90128e-29	2.60608	0.659	0.07	9.83046e-25	Fibro.2	Gm614
7.5596e-29	3.15909	0.902	0.214	1.90487e-24	Fibro.2	Tmem56
1.01945e-28	2.83114	0.659	0.077	2.56881e-24	Fibro.2	Prkcq
1.67565e-28	2.81009	0.976	0.276	4.22231e-24	Fibro.2	1700001K19Rik
1.70755e-28	2.75102	0.854	0.153	4.3027e-24	Fibro.2	Spem2
5.23151e-28	2.87958	0.951	0.273	1.31824e-23	Fibro.2	Car2
1.13595e-27	2.84232	0.951	0.271	2.86238e-23	Fibro.2	Reep6
1.63109e-27	2.56895	0.878	0.18	4.11001e-23	Fibro.2	Fam243
1.78531e-27	2.68489	0.927	0.234	4.49861e-23	Fibro.2	Rnf38
2.57953e-27	2.66359	0.927	0.227	6.4999e-23	Fibro.2	2810408A11Rik
4.68665e-27	2.60545	0.976	0.282	1.18094e-22	Fibro.2	Acsl1
2.72778e-26	2.49505	1	0.459	6.87346e-22	Fibro.2	Ccdc91
4.05749e-26	2.43592	0.659	0.081	1.02241e-21	Fibro.2	Csnka2ip
4.11109e-26	2.43722	1	0.365	1.03591e-21	Fibro.2	Cdiptos
5.54229e-26	2.34722	0.756	0.11	1.39655e-21	Fibro.2	Zdhhc25
1.03939e-25	2.69045	0.683	0.094	2.61907e-21	Fibro.2	Ttc7
1.15376e-25	2.96496	0.951	0.389	2.90725e-21	Fibro.2	Spz1
1.20349e-25	2.56006	0.951	0.3	3.03257e-21	Fibro.2	1700034I23Rik
1.37442e-25	2.92331	1	1	3.46325e-21	Fibro.2	Prm2
1.94237e-25	2.28292	0.927	0.201	4.89438e-21	Fibro.2	Paqr9
2.01468e-25	2.59268	0.878	0.195	5.07659e-21	Fibro.2	Chl1
2.04741e-25	2.57883	1	0.488	5.15906e-21	Fibro.2	Tssk6
2.8121e-25	2.56913	0.976	0.418	7.08592e-21	Fibro.2	Clpb
2.93546e-25	2.79323	0.976	0.413	7.39677e-21	Fibro.2	Spata18
3.39465e-25	2.86467	0.951	0.387	8.55385e-21	Fibro.2	1700029H14Rik
3.65136e-25	2.84372	0.976	0.506	9.20069e-21	Fibro.2	Spata3
3.78249e-25	2.79157	0.927	0.317	9.53112e-21	Fibro.2	4930571K23Rik
4.64357e-25	2.79489	0.951	0.401	1.17009e-20	Fibro.2	1700016H13Rik
4.79648e-25	2.24245	1	0.941	1.20862e-20	Fibro.2	Odf2
6.07053e-25	2.94251	0.878	0.236	1.52965e-20	Fibro.2	Nudt16l2
6.16483e-25	2.30005	1	0.904	1.55341e-20	Fibro.2	Ube2n
6.97429e-25	2.44511	1	0.634	1.75738e-20	Fibro.2	Lrrc51
7.15556e-25	2.29934	0.659	0.085	1.80306e-20	Fibro.2	Lrrc74a
8.18387e-25	2.17673	1	0.599	2.06217e-20	Fibro.2	Znrf4
9.03743e-25	2.29905	0.634	0.079	2.27725e-20	Fibro.2	Fam214b
1.06558e-24	2.2346	1	0.864	2.68506e-20	Fibro.2	Crisp2
1.1307e-24	2.46779	0.61	0.072	2.84913e-20	Fibro.2	AF366264
1.24135e-24	2.58856	0.976	0.383	3.12796e-20	Fibro.2	Pgk2
1.53579e-24	2.73857	1	0.877	3.86989e-20	Fibro.2	Gsg1
1.61576e-24	2.22484	1	0.821	4.07139e-20	Fibro.2	Tcp11
1.66215e-24	2.73186	0.561	0.064	4.18828e-20	Fibro.2	Gm16279
1.91914e-24	2.04724	0.512	0.046	4.83584e-20	Fibro.2	Arl9
3.09545e-24	2.90939	0.951	0.429	7.79992e-20	Fibro.2	St6galnac2
3.33076e-24	2.57215	0.951	0.381	8.39286e-20	Fibro.2	Atl3
3.57907e-24	2.69381	1	0.591	9.01854e-20	Fibro.2	Ubl4b
3.67026e-24	2.50206	0.902	0.26	9.24832e-20	Fibro.2	Ak1
4.08922e-24	2.89793	1	0.864	1.0304e-19	Fibro.2	Smcp
4.70466e-24	2.40227	1	0.394	1.18548e-19	Fibro.2	AI507597
4.74506e-24	2.90951	0.732	0.123	1.19566e-19	Fibro.2	Pdzd8
7.35053e-24	2.50328	0.732	0.123	1.85219e-19	Fibro.2	1700029B22Rik
8.65151e-24	2.95859	1	0.661	2.18001e-19	Fibro.2	1700027A15Rik
1.1493e-23	2.51834	1	0.851	2.896e-19	Fibro.2	Dbil5
1.42175e-23	2.09287	0.707	0.103	3.58254e-19	Fibro.2	Cfap69
2.24916e-23	2.72938	0.683	0.12	5.66743e-19	Fibro.2	Lrrc8b
2.92249e-23	2.57987	0.805	0.171	7.36408e-19	Fibro.2	Oxct2a
3.2169e-23	2.52443	0.976	0.593	8.10593e-19	Fibro.2	1700009N14Rik
3.29853e-23	2.12343	1	0.587	8.31164e-19	Fibro.2	Eef1g
3.36197e-23	2.05816	0.732	0.112	8.47149e-19	Fibro.2	Prr30
3.52974e-23	2.70084	0.951	0.433	8.89423e-19	Fibro.2	Akap4
3.88705e-23	2.38697	1	0.656	9.7946e-19	Fibro.2	Nupr1l
4.09329e-23	2.45049	0.951	0.407	1.03143e-18	Fibro.2	Csnk1g2
4.28992e-23	2.28906	0.976	0.569	1.08098e-18	Fibro.2	Rnf138
4.36975e-23	2.802	0.976	0.449	1.10109e-18	Fibro.2	Tppp2
4.49067e-23	2.17122	1	0.895	1.13156e-18	Fibro.2	Gm5617
4.84511e-23	2.44223	0.902	0.241	1.22087e-18	Fibro.2	Rnf139
5.73471e-23	2.36553	0.756	0.144	1.44503e-18	Fibro.2	Cep85l
7.87464e-23	2.52195	1	0.643	1.98425e-18	Fibro.2	Oaz3
8.53914e-23	2.59357	0.878	0.238	2.15169e-18	Fibro.2	Tssk3
8.58258e-23	2.77464	0.927	0.475	2.16264e-18	Fibro.2	Cabs1
9.02579e-23	2.25497	0.902	0.25	2.27432e-18	Fibro.2	4930544D05Rik
9.89442e-23	2.67126	0.902	0.28	2.4932e-18	Fibro.2	Lrrc57
1.01802e-22	2.78281	1	0.6	2.5652e-18	Fibro.2	Dnajb8
1.11213e-22	2.51034	0.854	0.192	2.80235e-18	Fibro.2	Klhl10
1.16775e-22	2.71078	0.951	0.51	2.9425e-18	Fibro.2	Syce2
1.4031e-22	2.33924	0.78	0.158	3.53554e-18	Fibro.2	Nbr1
2.11814e-22	2.10899	0.976	0.726	5.33729e-18	Fibro.2	4930453N24Rik
2.28006e-22	2.58348	0.951	0.494	5.74531e-18	Fibro.2	1700001O22Rik
2.47657e-22	2.43793	0.927	0.293	6.24047e-18	Fibro.2	Wbscr25
2.55005e-22	2.63284	1	0.75	6.42562e-18	Fibro.2	Gapdhs
3.83945e-22	2.71146	0.976	0.632	9.67464e-18	Fibro.2	4933411K16Rik
4.31258e-22	2.33802	0.829	0.182	1.08668e-17	Fibro.2	BB014433
4.33114e-22	2.52267	0.585	0.079	1.09136e-17	Fibro.2	Acte1
4.34057e-22	2.7147	0.878	0.245	1.09374e-17	Fibro.2	Bcl2l14
4.52144e-22	2.30257	0.951	0.293	1.13931e-17	Fibro.2	Fam187b
4.95608e-22	2.61377	0.927	0.383	1.24883e-17	Fibro.2	Cdrt4
5.20926e-22	2.47245	0.951	0.311	1.31263e-17	Fibro.2	Gpat4
5.51855e-22	2.35617	0.707	0.12	1.39056e-17	Fibro.2	Clmn
5.59155e-22	2.176	0.512	0.055	1.40896e-17	Fibro.2	4930570E03Rik
7.34866e-22	2.22181	0.976	0.564	1.85171e-17	Fibro.2	Aqp11
7.47158e-22	2.42317	0.976	0.678	1.88269e-17	Fibro.2	Cdv3
7.80078e-22	2.57064	0.61	0.09	1.96564e-17	Fibro.2	Retreg1
8.60471e-22	2.42422	0.732	0.136	2.16821e-17	Fibro.2	5031439G07Rik
1.25535e-21	2.463	0.951	0.562	3.16322e-17	Fibro.2	1700001C19Rik
1.6521e-21	2.26449	0.805	0.169	4.16296e-17	Fibro.2	Isg20l2
2.0112e-21	2.4268	0.854	0.21	5.06782e-17	Fibro.2	Rcc1
2.18853e-21	2.87116	0.829	0.267	5.51465e-17	Fibro.2	Tmem239
2.51749e-21	2.13398	0.659	0.099	6.34357e-17	Fibro.2	Rundc3a
2.8502e-21	2.28949	0.976	0.497	7.18193e-17	Fibro.2	Hk1
2.87289e-21	2.52204	0.854	0.241	7.23911e-17	Fibro.2	1700015G11Rik
3.76339e-21	2.57562	0.927	0.407	9.48298e-17	Fibro.2	Dcun1d1
4.81351e-21	2.11254	0.829	0.177	1.21291e-16	Fibro.2	1700003E16Rik
5.61767e-21	2.14607	0.976	0.547	1.41554e-16	Fibro.2	Irgc1
6.41496e-21	2.11113	0.683	0.114	1.61644e-16	Fibro.2	Fabp12
6.43777e-21	2.56427	0.756	0.164	1.62219e-16	Fibro.2	Ubxn11
1.20891e-20	2.37907	0.878	0.335	3.04622e-16	Fibro.2	Aldoart2
1.38876e-20	2.64522	0.805	0.21	3.49939e-16	Fibro.2	Ccsap
1.70137e-20	2.1364	0.951	0.32	4.28711e-16	Fibro.2	Stk35
2.00593e-20	1.92518	0.976	0.803	5.05454e-16	Fibro.2	Hspb9
2.17704e-20	2.33631	0.951	0.529	5.4857e-16	Fibro.2	Bag1
2.20007e-20	2.41048	0.878	0.285	5.54374e-16	Fibro.2	Prkar2a
2.46222e-20	2.31321	0.829	0.208	6.2043e-16	Fibro.2	Dyrk1b
2.55708e-20	2.13547	0.537	0.068	6.44334e-16	Fibro.2	Acsbg2
3.52285e-20	2.20271	0.512	0.063	8.87688e-16	Fibro.2	Usp12
3.53609e-20	2.36758	0.61	0.096	8.91023e-16	Fibro.2	Ubqlnl
4.88967e-20	2.23247	0.756	0.162	1.2321e-15	Fibro.2	Kif2c
5.29188e-20	2.10057	0.951	0.587	1.33345e-15	Fibro.2	Smim24
5.41797e-20	2.58989	0.951	0.486	1.36522e-15	Fibro.2	Stard6
5.96637e-20	1.81662	1	0.972	1.50341e-15	Fibro.2	Gstm5
6.3293e-20	1.68008	0.512	0.059	1.59486e-15	Fibro.2	Gm6760
6.39435e-20	1.98488	0.561	0.076	1.61125e-15	Fibro.2	Gm7008
9.88437e-20	1.94217	0.659	0.112	2.49066e-15	Fibro.2	Cpeb3
1.02684e-19	1.80223	0.976	0.961	2.58742e-15	Fibro.2	Fabp9
1.2469e-19	2.27289	0.854	0.256	3.14194e-15	Fibro.2	Iqcf4
1.28639e-19	2.10552	0.951	0.392	3.24146e-15	Fibro.2	Ube2k
1.34775e-19	2.2974	0.756	0.171	3.39607e-15	Fibro.2	Proca1
1.58675e-19	2.25432	0.927	0.282	3.9983e-15	Fibro.2	Osbp2
1.85103e-19	1.81364	0.512	0.063	4.66423e-15	Fibro.2	Ppm1j
2.72167e-19	2.17485	0.951	0.622	6.85807e-15	Fibro.2	Mea1
2.81505e-19	2.17939	0.902	0.293	7.09337e-15	Fibro.2	Morn3
2.8845e-19	2.03545	0.634	0.103	7.26837e-15	Fibro.2	1700084D21Rik
3.78587e-19	2.21539	0.537	0.076	9.53964e-15	Fibro.2	Zfyve1
3.81772e-19	2.22115	0.927	0.567	9.61989e-15	Fibro.2	Gm9999
3.92451e-19	2.09986	0.902	0.282	9.88898e-15	Fibro.2	Ccdc7a
4.13503e-19	1.91666	0.707	0.129	1.04194e-14	Fibro.2	Ms4a13
4.58663e-19	2.11795	0.902	0.361	1.15574e-14	Fibro.2	Stard10
5.11774e-19	2.65159	0.78	0.223	1.28957e-14	Fibro.2	Spem1
5.71766e-19	1.72379	1	0.963	1.44074e-14	Fibro.2	Pebp1
5.89433e-19	2.06097	0.976	0.58	1.48525e-14	Fibro.2	Phkg2
5.91004e-19	1.95664	0.902	0.297	1.48921e-14	Fibro.2	Srpk2
6.58292e-19	2.6154	0.854	0.361	1.65876e-14	Fibro.2	Habp4
7.10147e-19	1.95479	0.927	0.433	1.78943e-14	Fibro.2	Carhsp1
7.98274e-19	1.86151	0.561	0.079	2.01149e-14	Fibro.2	Fam53c
8.97657e-19	2.24021	0.805	0.214	2.26192e-14	Fibro.2	Tbc1d20
9.59278e-19	2.06863	0.78	0.184	2.41719e-14	Fibro.2	Hsdl2
1.02531e-18	1.87644	1	0.551	2.58356e-14	Fibro.2	Ccdc136
1.04503e-18	2.28854	0.854	0.315	2.63326e-14	Fibro.2	Rangap1
1.06906e-18	1.98992	0.927	0.405	2.69381e-14	Fibro.2	1700019D03Rik
1.40147e-18	2.58027	0.951	0.466	3.53143e-14	Fibro.2	Lelp1
1.45719e-18	2.15081	0.878	0.269	3.67183e-14	Fibro.2	Ift172
1.58825e-18	1.92235	0.732	0.145	4.00207e-14	Fibro.2	Azin2
1.61227e-18	1.99775	1	0.565	4.06259e-14	Fibro.2	Ube2j1
1.66203e-18	2.10199	0.78	0.19	4.18797e-14	Fibro.2	Ttc24
1.83593e-18	1.97655	0.829	0.203	4.62616e-14	Fibro.2	Odf1
3.07128e-18	2.04229	0.878	0.285	7.73901e-14	Fibro.2	Hypm
3.20537e-18	1.62102	1	0.733	8.07689e-14	Fibro.2	1700003F12Rik
3.31035e-18	2.29298	0.902	0.431	8.34142e-14	Fibro.2	Spert
3.9353e-18	2.08325	0.805	0.203	9.91617e-14	Fibro.2	Lypla1
5.1172e-18	1.94595	0.659	0.12	1.28943e-13	Fibro.2	BC048671
5.11793e-18	1.75897	0.951	0.501	1.28961e-13	Fibro.2	1700029F12Rik
5.22093e-18	2.21309	0.951	0.582	1.31557e-13	Fibro.2	Spata6
5.783e-18	2.11576	0.659	0.127	1.4572e-13	Fibro.2	Bpifa3
6.28513e-18	2.15906	0.732	0.168	1.58373e-13	Fibro.2	Ankrd60
6.73905e-18	2.26357	0.732	0.169	1.69811e-13	Fibro.2	Hspa1l
6.8356e-18	1.97622	0.878	0.291	1.72244e-13	Fibro.2	Sgms1
7.10402e-18	1.89483	0.683	0.127	1.79007e-13	Fibro.2	Fam161a
7.68386e-18	1.95713	0.976	0.726	1.93618e-13	Fibro.2	Ppp1r11
8.306e-18	2.20346	0.537	0.083	2.09295e-13	Fibro.2	1700020G17Rik
9.32903e-18	2.08437	0.927	0.379	2.35073e-13	Fibro.2	Mex3d
9.9309e-18	1.99111	0.78	0.186	2.50239e-13	Fibro.2	Fem1c
1.00236e-17	1.57492	0.976	0.525	2.52574e-13	Fibro.2	Hspa4l
1.26843e-17	2.25565	0.854	0.304	3.19619e-13	Fibro.2	Lrrc28
1.34074e-17	1.97378	0.927	0.608	3.37839e-13	Fibro.2	Psma6
1.47356e-17	1.8742	0.927	0.506	3.71307e-13	Fibro.2	Gpi1
1.6261e-17	1.95028	0.902	0.376	4.09745e-13	Fibro.2	Rbm4b
1.70032e-17	2.00992	0.61	0.109	4.28446e-13	Fibro.2	Mfap3l
1.78299e-17	1.71372	0.634	0.107	4.49277e-13	Fibro.2	Gm11213
1.89636e-17	2.18117	0.878	0.383	4.77844e-13	Fibro.2	Lrrc18
2.14287e-17	1.69369	0.976	0.606	5.3996e-13	Fibro.2	Pgam2
2.14311e-17	2.21984	0.634	0.12	5.40021e-13	Fibro.2	Gm5767
2.15886e-17	2.07615	0.902	0.444	5.4399e-13	Fibro.2	Tmem53
2.78615e-17	1.75583	0.927	0.503	7.02053e-13	Fibro.2	Eif4e
2.80043e-17	2.00205	0.512	0.072	7.05653e-13	Fibro.2	Cdkl2
2.89868e-17	2.10837	0.732	0.166	7.30409e-13	Fibro.2	1700009J07Rik
2.92164e-17	2.0435	0.878	0.442	7.36195e-13	Fibro.2	Atp1b3
3.24142e-17	2.07517	0.61	0.112	8.16772e-13	Fibro.2	1700120K04Rik
3.26524e-17	2.22892	0.878	0.427	8.22774e-13	Fibro.2	1700012A03Rik
3.33565e-17	1.90327	0.829	0.243	8.40517e-13	Fibro.2	Spata7
3.56596e-17	1.69178	0.902	0.28	8.98551e-13	Fibro.2	Slfnl1
3.69038e-17	1.98754	0.707	0.153	9.29902e-13	Fibro.2	Xrra1
4.78162e-17	1.83671	0.659	0.125	1.20487e-12	Fibro.2	1700001L05Rik
4.81379e-17	2.10364	0.878	0.413	1.21298e-12	Fibro.2	Mllt11
5.35986e-17	1.95217	0.976	0.411	1.35058e-12	Fibro.2	Fxr1
6.73042e-17	2.46632	0.878	0.344	1.69593e-12	Fibro.2	Ms4a5
7.22655e-17	2.12753	0.683	0.144	1.82095e-12	Fibro.2	Sppl2c
7.43346e-17	2.01201	0.976	0.722	1.87308e-12	Fibro.2	Plaat5
8.18475e-17	2.22648	0.902	0.462	2.06239e-12	Fibro.2	1110017D15Rik
9.82177e-17	1.74983	0.976	0.532	2.47489e-12	Fibro.2	Slc25a39
1.08533e-16	1.78595	0.854	0.225	2.73482e-12	Fibro.2	Polb
1.22097e-16	2.001	0.878	0.265	3.07661e-12	Fibro.2	Amz2
1.39817e-16	2.16396	0.585	0.11	3.52311e-12	Fibro.2	Gm15756
1.40975e-16	1.85415	1	0.792	3.55228e-12	Fibro.2	Mlf1
2.52561e-16	1.64522	0.659	0.123	6.36403e-12	Fibro.2	1700008J07Rik
2.88649e-16	1.98076	0.561	0.098	7.27338e-12	Fibro.2	Ttll10
3.07076e-16	1.82929	0.707	0.157	7.7377e-12	Fibro.2	Actg2
3.40323e-16	2.11816	0.902	0.355	8.57546e-12	Fibro.2	Entr1
3.41695e-16	2.16441	0.829	0.298	8.61004e-12	Fibro.2	Pkib
3.85371e-16	2.15852	0.707	0.171	9.71057e-12	Fibro.2	Plcz1
4.31549e-16	2.29782	0.902	0.591	1.08742e-11	Fibro.2	Otub2
5.97215e-16	2.09655	0.634	0.138	1.50486e-11	Fibro.2	Spata32
6.29875e-16	1.75915	0.878	0.276	1.58716e-11	Fibro.2	Chpt1
7.13992e-16	1.83572	0.756	0.201	1.79912e-11	Fibro.2	Prkcd
7.53018e-16	1.98318	0.659	0.14	1.89746e-11	Fibro.2	Fkbpl
7.61877e-16	2.04683	0.878	0.551	1.91978e-11	Fibro.2	Iqcf3
8.48181e-16	1.64241	0.512	0.079	2.13725e-11	Fibro.2	Cdk16
8.69923e-16	1.89839	0.805	0.249	2.19203e-11	Fibro.2	Agpat2
8.9752e-16	2.07507	0.878	0.33	2.26157e-11	Fibro.2	Ccdc54
9.47322e-16	1.88839	0.707	0.164	2.38706e-11	Fibro.2	Ankef1
9.55621e-16	1.96974	0.512	0.081	2.40797e-11	Fibro.2	4930442L01Rik
9.63055e-16	1.74456	0.951	0.484	2.42671e-11	Fibro.2	Rnaseh2a
1.18083e-15	1.02725	1	0.993	2.97545e-11	Fibro.2	Eif1
1.24945e-15	1.74413	0.902	0.398	3.14836e-11	Fibro.2	Sod1
1.29919e-15	1.56784	0.951	0.724	3.27369e-11	Fibro.2	Fhl4
1.45203e-15	1.74735	0.561	0.098	3.65883e-11	Fibro.2	Rgs22
1.54298e-15	2.17016	0.634	0.142	3.88799e-11	Fibro.2	Pmfbp1
1.57123e-15	1.98786	0.878	0.459	3.95917e-11	Fibro.2	Bzw1
1.58836e-15	1.96921	0.707	0.173	4.00235e-11	Fibro.2	Nme8
1.65969e-15	1.96656	0.805	0.254	4.18209e-11	Fibro.2	Vasp
1.73261e-15	1.36663	0.976	0.79	4.36582e-11	Fibro.2	Pgp
1.7549e-15	2.01185	0.683	0.166	4.422e-11	Fibro.2	Knstrn
1.76963e-15	1.79653	0.78	0.21	4.45912e-11	Fibro.2	Asnsd1
1.83181e-15	1.85946	0.878	0.506	4.6158e-11	Fibro.2	Ubxn6
2.11479e-15	2.00122	0.634	0.145	5.32884e-11	Fibro.2	Txndc2
2.37693e-15	1.91274	0.659	0.149	5.9894e-11	Fibro.2	Ppp1r36
2.43134e-15	1.87845	0.902	0.418	6.12649e-11	Fibro.2	Eif4h
2.52392e-15	1.33402	0.976	0.904	6.35977e-11	Fibro.2	Gpx4
2.853e-15	1.77327	0.78	0.21	7.189e-11	Fibro.2	Spata21
3.26643e-15	1.94696	0.902	0.344	8.23075e-11	Fibro.2	4933415F23Rik
3.36452e-15	2.4388	0.78	0.295	8.47791e-11	Fibro.2	4921507P07Rik
3.77511e-15	2.02373	0.707	0.18	9.51253e-11	Fibro.2	Tepp
5.1005e-15	1.86028	0.561	0.105	1.28522e-10	Fibro.2	Proscos
5.89119e-15	1.60084	0.902	0.396	1.48446e-10	Fibro.2	Tsks
6.03536e-15	1.93767	0.951	0.455	1.52079e-10	Fibro.2	Hmox2
6.0697e-15	1.64862	0.805	0.221	1.52944e-10	Fibro.2	Atad1
6.47464e-15	1.83379	0.829	0.239	1.63148e-10	Fibro.2	Ppp4r2
9.47568e-15	1.90431	0.537	0.098	2.38768e-10	Fibro.2	Ddi1
1.06634e-14	2.06125	0.829	0.385	2.68696e-10	Fibro.2	Sh3rf2
1.08817e-14	1.84733	0.951	0.733	2.74197e-10	Fibro.2	Spa17
1.46382e-14	1.9728	0.829	0.368	3.68854e-10	Fibro.2	1700042G07Rik
1.53682e-14	1.66338	0.951	0.453	3.87248e-10	Fibro.2	Herpud1
1.71252e-14	2.20097	0.683	0.203	4.31521e-10	Fibro.2	Tex35
2.09459e-14	1.32704	0.512	0.085	5.27795e-10	Fibro.2	Tusc2
2.19235e-14	1.692	0.976	0.635	5.52427e-10	Fibro.2	Gabarapl1
2.38577e-14	1.52495	0.951	0.827	6.01167e-10	Fibro.2	Fam229b
2.60033e-14	1.92356	0.878	0.322	6.55232e-10	Fibro.2	Ubl3
2.86586e-14	1.89108	1	1	7.22139e-10	Fibro.2	Prm1
3.28633e-14	1.97767	0.585	0.125	8.28088e-10	Fibro.2	Bmi1
3.5203e-14	1.31569	0.951	0.692	8.87045e-10	Fibro.2	Eef1d
3.99783e-14	1.83629	0.732	0.193	1.00737e-09	Fibro.2	Tpgs2
4.45585e-14	1.90883	0.683	0.182	1.12278e-09	Fibro.2	Vars
4.51513e-14	2.15998	0.878	0.422	1.13772e-09	Fibro.2	1700024P04Rik
4.81797e-14	1.70443	0.854	0.317	1.21403e-09	Fibro.2	Dnajb14
5.5169e-14	1.83783	0.61	0.136	1.39015e-09	Fibro.2	Zbbx
6.37243e-14	1.84881	0.805	0.278	1.60572e-09	Fibro.2	Gm15517
7.04751e-14	0.959065	0.976	0.954	1.77583e-09	Fibro.2	Rpl41
7.44217e-14	1.7241	0.683	0.169	1.87528e-09	Fibro.2	Map2k7
7.88104e-14	1.58243	0.634	0.138	1.98586e-09	Fibro.2	Sclt1
7.91647e-14	1.74696	0.683	0.166	1.99479e-09	Fibro.2	Allc
8.77293e-14	1.66562	0.78	0.221	2.2106e-09	Fibro.2	Tcp10b
9.19253e-14	2.148	0.902	0.372	2.31633e-09	Fibro.2	Paqr5
9.60269e-14	2.09563	0.805	0.372	2.41969e-09	Fibro.2	Spata20
9.98403e-14	1.95724	0.732	0.217	2.51578e-09	Fibro.2	Glrx2
1.06137e-13	2.0607	0.756	0.271	2.67445e-09	Fibro.2	4930503B20Rik
1.33956e-13	1.58136	0.537	0.101	3.37543e-09	Fibro.2	4921539E11Rik
1.37646e-13	1.96542	0.902	0.534	3.4684e-09	Fibro.2	Fam71e1
1.38152e-13	1.52523	0.951	0.597	3.48115e-09	Fibro.2	Paip2
1.46681e-13	1.62434	0.561	0.11	3.69606e-09	Fibro.2	H2-DMa
1.52244e-13	1.48127	0.902	0.335	3.83626e-09	Fibro.2	Cul3
1.53581e-13	1.87244	0.659	0.162	3.86994e-09	Fibro.2	Git1
1.62748e-13	1.44538	0.976	0.683	4.10092e-09	Fibro.2	Map1lc3a
1.66937e-13	1.82284	0.512	0.099	4.20648e-09	Fibro.2	Theg
1.71131e-13	1.70551	0.683	0.171	4.31215e-09	Fibro.2	Efhd2
1.77558e-13	1.7241	0.634	0.14	4.47411e-09	Fibro.2	Skp2
1.77967e-13	1.93853	0.537	0.109	4.48441e-09	Fibro.2	Vsig1
1.90714e-13	1.62425	0.707	0.173	4.8056e-09	Fibro.2	Tcp10a
1.90915e-13	1.77405	0.561	0.118	4.81067e-09	Fibro.2	1700031P21Rik
1.98814e-13	2.11784	0.659	0.18	5.00971e-09	Fibro.2	Hook1
2.55691e-13	1.77128	0.805	0.258	6.4429e-09	Fibro.2	Llcfc1
3.18582e-13	1.71341	0.902	0.494	8.02762e-09	Fibro.2	Tssk2
3.22334e-13	1.47503	0.683	0.158	8.12217e-09	Fibro.2	Sh3gl3
3.23996e-13	1.81234	0.634	0.162	8.16405e-09	Fibro.2	4430402I18Rik
3.2696e-13	1.94911	0.634	0.155	8.23874e-09	Fibro.2	Smim23
3.69954e-13	1.99927	0.561	0.125	9.32209e-09	Fibro.2	Klk1b8
4.68264e-13	1.60292	0.537	0.107	1.17993e-08	Fibro.2	Deup1
4.86413e-13	2.06856	0.854	0.495	1.22566e-08	Fibro.2	Prm3
5.77507e-13	1.37482	1	0.775	1.4552e-08	Fibro.2	Ybx2
6.15237e-13	1.98488	0.537	0.122	1.55027e-08	Fibro.2	Fam205c
7.93069e-13	1.87264	0.732	0.239	1.99838e-08	Fibro.2	Pwwp2b
8.87455e-13	1.64822	0.61	0.144	2.23621e-08	Fibro.2	Gosr2
1.05122e-12	1.86403	0.756	0.263	2.64887e-08	Fibro.2	Iqcf5
1.08546e-12	1.4252	0.78	0.219	2.73515e-08	Fibro.2	Luzp1
1.33414e-12	1.74223	0.61	0.157	3.36177e-08	Fibro.2	1700003E24Rik
1.42185e-12	1.59296	0.927	0.376	3.58278e-08	Fibro.2	Egln2
1.6556e-12	1.43038	0.902	0.409	4.17178e-08	Fibro.2	Agpat3
1.67843e-12	1.58753	0.634	0.149	4.2293e-08	Fibro.2	Osgin1
2.04267e-12	1.53008	0.659	0.157	5.14711e-08	Fibro.2	1700001C02Rik
2.13225e-12	1.85798	0.659	0.184	5.37285e-08	Fibro.2	Cabyr
2.8084e-12	1.6038	0.537	0.112	7.07662e-08	Fibro.2	Tspan6
2.83754e-12	1.73254	0.707	0.206	7.15004e-08	Fibro.2	Gde1
4.7608e-12	1.81253	0.78	0.322	1.19963e-07	Fibro.2	Tex48
4.79637e-12	1.79216	0.756	0.265	1.20859e-07	Fibro.2	Mtfr1
4.94647e-12	1.71634	0.683	0.193	1.24641e-07	Fibro.2	Rnf181
5.34015e-12	1.5359	0.854	0.359	1.34561e-07	Fibro.2	Tent5c
5.76333e-12	1.53969	0.732	0.219	1.45224e-07	Fibro.2	Cib1
7.14067e-12	1.83237	0.805	0.407	1.79931e-07	Fibro.2	H2al2a
7.19892e-12	1.45864	0.854	0.326	1.81398e-07	Fibro.2	Dnajb4
7.63554e-12	1.40827	0.878	0.331	1.924e-07	Fibro.2	Limd2
8.7488e-12	1.78812	0.732	0.285	2.20452e-07	Fibro.2	1700034E13Rik
9.29348e-12	1.7476	0.512	0.114	2.34177e-07	Fibro.2	4930539J05Rik
9.61223e-12	1.51464	0.561	0.127	2.42209e-07	Fibro.2	Tmem189
9.6886e-12	1.14191	0.561	0.118	2.44133e-07	Fibro.2	Letm2
1.04991e-11	1.2892	0.732	0.195	2.64556e-07	Fibro.2	Hoxa4
1.83362e-11	1.39154	0.512	0.107	4.62035e-07	Fibro.2	Rimklb
1.85253e-11	1.6745	0.805	0.298	4.66802e-07	Fibro.2	Nrd1
1.96304e-11	1.51359	0.902	0.505	4.94647e-07	Fibro.2	Tsacc
1.98516e-11	1.55512	0.878	0.479	5.0022e-07	Fibro.2	Morn2
2.31696e-11	1.33285	0.854	0.3	5.83828e-07	Fibro.2	Eno1
2.79746e-11	1.42741	0.537	0.12	7.04905e-07	Fibro.2	Col20a1
2.80215e-11	1.72929	0.585	0.158	7.06085e-07	Fibro.2	Tctex1d1
3.96148e-11	1.39097	0.927	0.501	9.98213e-07	Fibro.2	Pafah1b1
4.38938e-11	1.56022	0.951	0.582	1.10604e-06	Fibro.2	Akap12
4.90024e-11	1.63731	0.756	0.304	1.23476e-06	Fibro.2	4930403D09Rik
5.16073e-11	1.45271	0.585	0.147	1.3004e-06	Fibro.2	Rexo1
5.19325e-11	1.43867	0.854	0.335	1.3086e-06	Fibro.2	Ppm1a
6.18235e-11	1.42	0.634	0.171	1.55783e-06	Fibro.2	Mpp6
6.57832e-11	1.52882	0.829	0.344	1.65761e-06	Fibro.2	1700030C12Rik
6.62755e-11	1.6642	0.634	0.193	1.67001e-06	Fibro.2	BC061195
6.82756e-11	1.19043	0.634	0.158	1.72041e-06	Fibro.2	Slc30a4
7.05031e-11	1.74994	0.78	0.322	1.77654e-06	Fibro.2	1700017D01Rik
8.20084e-11	1.38306	0.78	0.249	2.06645e-06	Fibro.2	Cep63
9.38378e-11	1.55157	0.805	0.359	2.36453e-06	Fibro.2	Zfand3
1.13736e-10	1.09829	0.951	0.823	2.86593e-06	Fibro.2	Sh3glb1
1.13818e-10	2.16032	0.585	0.197	2.86798e-06	Fibro.2	1700016P04Rik
1.23965e-10	1.29942	0.512	0.112	3.12366e-06	Fibro.2	Gprc5b
1.5124e-10	1.23781	0.732	0.217	3.81096e-06	Fibro.2	Spag17
1.6842e-10	1.37425	0.683	0.21	4.24386e-06	Fibro.2	Ifitm7
2.0821e-10	1.61715	0.634	0.184	5.24646e-06	Fibro.2	Sec14l1
2.08799e-10	1.52797	0.707	0.239	5.26132e-06	Fibro.2	Pim1
2.22138e-10	1.29385	0.927	0.547	5.59744e-06	Fibro.2	4922502D21Rik
2.31217e-10	1.77607	0.951	0.834	5.8262e-06	Fibro.2	Dnajb3
2.65737e-10	1.14908	0.683	0.184	6.69605e-06	Fibro.2	Riiad1
2.97746e-10	1.58807	0.561	0.149	7.50261e-06	Fibro.2	Tuba4a
3.40981e-10	1.38309	0.878	0.424	8.59204e-06	Fibro.2	Zfp706
3.43213e-10	1.67988	0.829	0.387	8.64828e-06	Fibro.2	H1fnt
4.26662e-10	1.28418	0.78	0.274	1.0751e-05	Fibro.2	Tmem247
5.41954e-10	1.21738	0.927	0.613	1.36561e-05	Fibro.2	Elof1
6.38388e-10	1.62712	0.634	0.208	1.60861e-05	Fibro.2	4933402J07Rik
6.54062e-10	1.41683	0.878	0.429	1.64811e-05	Fibro.2	Nudt4
6.69937e-10	1.30736	0.585	0.162	1.68811e-05	Fibro.2	Vwa3b
6.78524e-10	1.25459	0.512	0.122	1.70974e-05	Fibro.2	Actl7a
6.89534e-10	1.86079	0.732	0.315	1.73749e-05	Fibro.2	Cst8
8.68815e-10	1.54428	0.561	0.147	2.18924e-05	Fibro.2	Rffl
8.79741e-10	1.24754	0.878	0.551	2.21677e-05	Fibro.2	C1qtnf4
1.09143e-09	1.33896	0.634	0.188	2.75018e-05	Fibro.2	Cct6b
1.253e-09	1.37003	0.659	0.206	3.15731e-05	Fibro.2	Rbm28
1.38933e-09	1.54242	0.878	0.501	3.50083e-05	Fibro.2	1700013G24Rik
1.42891e-09	1.27495	0.854	0.357	3.60057e-05	Fibro.2	Smap1
1.60265e-09	1.16394	0.634	0.177	4.03836e-05	Fibro.2	Tcp10c
1.62725e-09	1.51848	0.707	0.278	4.10034e-05	Fibro.2	Gstt4
1.75055e-09	1.32573	0.878	0.462	4.41103e-05	Fibro.2	Atp8b3
1.96628e-09	1.44238	0.683	0.219	4.95464e-05	Fibro.2	Isca1
2.13358e-09	1.43567	0.707	0.258	5.3762e-05	Fibro.2	Dda1
2.20632e-09	1.26957	0.756	0.258	5.55948e-05	Fibro.2	Sord
2.87571e-09	1.0633	0.512	0.127	7.24621e-05	Fibro.2	Spsb3
2.9746e-09	1.20349	0.659	0.197	7.49539e-05	Fibro.2	Tmem267
3.30322e-09	1.27005	0.659	0.199	8.32345e-05	Fibro.2	Aven
3.74572e-09	1.80708	0.732	0.33	9.43847e-05	Fibro.2	Galntl5
3.86431e-09	1.42066	0.659	0.23	9.73729e-05	Fibro.2	Pacrg
5.33535e-09	1.34141	0.585	0.169	0.00013444	Fibro.2	Tmem64
5.36555e-09	1.08797	0.537	0.14	0.000135201	Fibro.2	H1fx
5.47465e-09	1.25123	0.878	0.414	0.00013795	Fibro.2	Spaca9
5.79302e-09	1.06633	0.585	0.155	0.000145973	Fibro.2	Stx8
7.85654e-09	0.788582	0.951	0.961	0.000197969	Fibro.2	Rps20
8.19093e-09	1.4534	0.878	0.486	0.000206395	Fibro.2	Psmf1
8.33098e-09	1.29371	0.537	0.147	0.000209924	Fibro.2	1700037C18Rik
9.52218e-09	1.22026	0.634	0.201	0.00023994	Fibro.2	Armc12
9.69673e-09	1.04214	0.585	0.16	0.000244338	Fibro.2	Dnali1
1.01627e-08	1.40347	0.854	0.54	0.00025608	Fibro.2	2610318N02Rik
1.02645e-08	1.4466	0.78	0.387	0.000258646	Fibro.2	Pafah1b2
1.24558e-08	1.37892	0.829	0.414	0.000313861	Fibro.2	Uba52
1.26402e-08	1.20842	0.659	0.21	0.000318507	Fibro.2	1700092M07Rik
1.3495e-08	1.18588	0.707	0.236	0.000340048	Fibro.2	4930449C09Rik
1.37131e-08	1.12462	0.512	0.133	0.000345543	Fibro.2	Zdbf2
1.58567e-08	1.24251	0.756	0.306	0.000399557	Fibro.2	Bspry
1.64986e-08	1.30548	0.707	0.25	0.000415732	Fibro.2	Slain2
1.65542e-08	1.03738	0.683	0.215	0.000417133	Fibro.2	Fam166a
1.67564e-08	1.01293	0.951	0.613	0.000422228	Fibro.2	Uqcc2
1.74082e-08	0.988089	0.927	0.733	0.000438652	Fibro.2	Elob
1.83896e-08	1.42705	0.634	0.238	0.000463381	Fibro.2	Herpud2
2.04064e-08	1.25927	0.732	0.285	0.000514199	Fibro.2	Prss39
2.14619e-08	1.44432	0.585	0.184	0.000540796	Fibro.2	Cylc2
2.15814e-08	1.4663	0.561	0.179	0.000543808	Fibro.2	Fam71d
2.19061e-08	0.880745	0.927	0.635	0.000551991	Fibro.2	Eif5
2.30198e-08	1.38099	0.61	0.203	0.000580052	Fibro.2	Dnaja4
2.30393e-08	0.939618	0.976	0.691	0.000580544	Fibro.2	Arl4a
2.44818e-08	1.45218	0.561	0.175	0.000616892	Fibro.2	4930584F24Rik
2.59912e-08	1.41066	0.512	0.149	0.000654925	Fibro.2	Txndc8
2.70011e-08	1.04982	0.634	0.192	0.000680375	Fibro.2	Rab28
2.84208e-08	1.46387	0.659	0.245	0.000716148	Fibro.2	Capza3
2.90198e-08	1.44107	0.707	0.291	0.00073124	Fibro.2	Dnajc5b
3.3932e-08	1.25736	0.659	0.232	0.000855019	Fibro.2	Eif3b
3.42117e-08	1.08629	0.537	0.151	0.000862066	Fibro.2	Tmem191c
3.45612e-08	1.18089	0.634	0.214	0.000870873	Fibro.2	Fem1b
3.57504e-08	1.0617	0.634	0.197	0.000900838	Fibro.2	Ccpg1
4.69764e-08	1.03921	0.829	0.37	0.00118371	Fibro.2	Nudt18
5.72301e-08	0.997627	0.707	0.243	0.00144208	Fibro.2	Dnajc21
7.67743e-08	0.895617	0.512	0.136	0.00193456	Fibro.2	Tcte2
8.90576e-08	1.16025	0.537	0.158	0.00224407	Fibro.2	Lmbr1l
9.60255e-08	0.995931	0.585	0.179	0.00241965	Fibro.2	Tcea1
1.02444e-07	0.772982	0.585	0.171	0.00258139	Fibro.2	Cfap126
1.24658e-07	0.95361	0.707	0.238	0.00314112	Fibro.2	Tmem60
1.50422e-07	1.1001	0.805	0.32	0.00379033	Fibro.2	Map2k2
1.71168e-07	0.91403	0.537	0.155	0.0043131	Fibro.2	Trp53tg5
1.87838e-07	0.998854	0.512	0.145	0.00473315	Fibro.2	Gm45441
2.37045e-07	1.44425	0.634	0.232	0.00597306	Fibro.2	Mapk6
2.37634e-07	1.07336	0.512	0.153	0.00598789	Fibro.2	Tmem248
2.44954e-07	1.1697	0.805	0.407	0.00617234	Fibro.2	Saysd1
3.27609e-07	1.03496	0.61	0.208	0.00825508	Fibro.2	Eif4g1
4.08316e-07	1.27702	0.512	0.171	0.0102888	Fibro.2	Sec23a
5.02415e-07	1.04429	0.78	0.422	0.0126599	Fibro.2	Rangrf
5.39733e-07	1.03909	0.878	0.54	0.0136002	Fibro.2	Arl2bp
5.6277e-07	1.01218	0.854	0.473	0.0141807	Fibro.2	1700008K24Rik
6.00672e-07	1.08296	0.732	0.284	0.0151357	Fibro.2	Mbd2
6.11118e-07	0.911419	0.585	0.188	0.015399	Fibro.2	Cdkn1c
6.72309e-07	1.1002	0.732	0.302	0.0169408	Fibro.2	1700013F07Rik
8.18247e-07	0.971795	0.683	0.25	0.0206182	Fibro.2	Svbp
8.5723e-07	1.26288	0.561	0.212	0.0216005	Fibro.2	Kcnmb4os1
9.22166e-07	1.12858	0.78	0.39	0.0232367	Fibro.2	Micos13
9.49748e-07	1.7358	0.756	0.405	0.0239318	Fibro.2	Actrt2
9.57396e-07	0.882986	0.512	0.153	0.0241245	Fibro.2	Ccdc189
1.15928e-06	1.21165	0.537	0.184	0.0292115	Fibro.2	Fam217a
1.50802e-06	1.02523	0.732	0.304	0.0379992	Fibro.2	Dph3
1.66897e-06	0.724962	0.561	0.179	0.0420546	Fibro.2	Ube2f
1.72316e-06	0.950825	0.634	0.239	0.0434201	Fibro.2	Cyhr1
1.85683e-06	1.03275	0.78	0.378	0.0467885	Fibro.2	Ghitm
